# Supplementary material for: Clovis organizational dynamics at a Late Glacial campsite in the central Great Lakes: Belson site excavations 2020–2021
Source: PLoS One. 2024 May 29;19(5):e0302255. doi: 10.1371/journal.pone.0302255 (PMC11135731; doi:10.1371/journal.pone.0302255)
Supplement: S1 Appendix — (XLSX) [file pone.0302255.s013.xlsx]

## Sheet: ChiSquare Calculations 
Observed	Low	High	total		Expected	Low	High
White/Green	22	33	55		White/Green	17.398	37.602
Blue/Gray and other	9	34	43		Blue/Gray and other	13.602	29.398
	31	67	98
					Feature Area	E499.5 - 496.5
p=0.044	0.0439627				Elvs Low	99.27 - 99.38
					Elvs High	99.38 - 99.48
Observed	Low	High	total		Expected	Low	High
White/Green	13	17	30		White/Green	9.27273	20.7273
Blue/Gray and other	4	21	25		Blue/Gray and other	7.72727	17.2727
	17	38	55
					Feature Area	N465 - 461
p = 0.0289	0.0289491				Elvs Low	99.27 - 99.38
					Elvs High	99.38 - 99.48
Observed	Plow zone	Sub- plow			Expected	Plow zone	Sub- plow
White/green	131	285	416		White/green	186.151	229.849
Blue/gray	295	241	536		Blue/gray	239.849	296.151
	426	526	952
P < .0001	4.24748e-13	4.24748e-13
