# Supplementary material for: Clovis organizational dynamics at a Late Glacial campsite in the central Great Lakes: Belson site excavations 2020–2021
Source: PLoS One. 2024 May 29;19(5):e0302255. doi: 10.1371/journal.pone.0302255 (PMC11135731; doi:10.1371/journal.pone.0302255)
Supplement: S1 Dataset — (XLSX) [file pone.0302255.s015.xlsx]

## Sheet: Season 1 & 2 Data
Date	North	East	Elv Range Avg	Elv Range Top	Elv Range Btm	Weight	Chert Type	Flake Type	Heating	Unit Number & quadrant/provienence	Id_Nmber	Additional Notes
2020-04-27	465.2	499.2	99.5	99.55	99.45	0.109	Attica, blue/gray	Biface flake	No	Unit 1	20-1	A, before TDS, X Y are spread throughout the unit w/in measured level
2020-04-27	465.2	499.8	99.5	99.55	99.45	0.077	Attica, blue/gray	Biface flake	No	Unit 1	20-2	B, before TDS, X Y are spread throughout the unit w/in measured level
2020-04-27	465.5	499.7	99.5	99.55	99.45	0.018	Attica, blue/gray	Biface flake	Yes	Unit 1	20-3	D, before TDS, X Y are spread throughout the unit w/in measured level
2020-04-27	465.8	499.2	99.5	99.55	99.45	0.042	Attica, blue/gray	Biface flake	No	Unit 1	20-4	E, before TDS, X Y are spread throughout the unit w/in measured level
2020-04-27	465.5	499.5	99.5	99.55	99.45	0.114	Cass co.	Biface flake	No	Unit 1	20-5	G, before TDS, X Y are spread throughout the unit w/in measured level
2020-04-27	465.8	499.8	99.5	99.55	99.45	0.122	Constantine	Biface flake	No	Unit 1	20-6	F, before TDS, X Y are spread throughout the unit w/in measured level
2020-04-27	465.5	499.3	99.5	99.55	99.45	0.065	Attica, blue/gray	Shatter	No	Unit 1	20-7	C, before TDS, X Y are spread throughout the unit w/in measured level
2020-05-01	465.5	498.3	99.525	99.55	99.5	0.063	Attica, blue/gray	Biface flake	No	Unit 2	20-8	E, before TDS, X Y are spread throughout the unit w/in measured level
2020-05-02	464.5	498.47	99.5			0.083	Attica, white/green	Biface flake	No	Unit 2	20-9	before TDS, X Y are spread throughout the unit w/in measured level
2020-05-06	465.43	497.94	99.49			0.055	Attica, blue/gray	Biface flake	No	Unit 3	20-10	In situ
2020-05-06	465.53	497.48	99.44			0.031	Attica, blue/gray	Biface flake	No	Unit 3	20-11	In situ
2020-05-06	465.8	497.27	99.44			0.048	Attica, blue/gray	Biface flake	No	Unit 3	20-12	In situ
2020-05-06	465.75	497.25	99.5075	99.53	99.485	0.01	White	Biface flake	No	Unit 3 NW	20-13
2020-05-07	465.8	497.2	99.5075	99.53	99.485	0.01	Attica, blue/gray	Biface flake	No	Unit 3	20-14	X Y are randoly assigned w/in measured level
2020-05-07	465.85	497.59	99.437			0.02	Attica, blue/gray	Biface flake	No	Unit 3	20-15	In situ
2020-05-07	465.75	497.25	99.5075	99.53	99.485	0.03	Attica, blue/gray	Biface flake	No	Unit 3 NW	20-16
2020-05-07	465.77	497.65	99.408			0.045	Attica, blue/gray	Biface flake	No	Unit 3	20-17	In situ
2020-05-07	465.75	497.25	99.5075	99.53	99.485	0.01	Cass co.	Biface flake	No	Unit 3 NW	20-18
2020-05-07	465.2	497.8	99.5075	99.53	99.485	0.024	White	Biface flake	No	Unit 3	20-19	X Y are randoly assigned w/in measured level
2020-05-07	465.36	497.66	99.445			0.047	Attica, blue/gray	Shatter	No	Unit 3	20-20	In situ
2020-05-07	465.25	497.25	99.5075	99.53	99.485	0.02	Attica, blue/gray	Shatter	Yes	Unit 3 SW	20-21
2020-05-09	465.8	497.8	99.5075	99.53	99.485	0.12	Attica, blue/gray	Biface flake	No	Unit 3	20-22	X Y are spread throughout the unit w/in measured level
2020-05-09	465.8	497.8	99.5075	99.53	99.485	0.02	Attica, blue/gray	Biface flake	No	Unit 3	20-23	X Y are randoly assigned w/in measured level
2020-05-09	465.5	497.5	99.5075	99.53	99.485	0.038	Attica, white/green	Biface flake	No	Unit 3	20-24	X Y are randoly assigned w/in measured level
2020-05-09	465.2	497.2	99.5075	99.53	99.485	0.03	Cass co.	Biface flake	No	Unit 3	20-25	X Y are randoly assigned w/in measured level
2020-06-04	465.94	494.61	99.429			0.09	Other	Shatter	No	Unit 6 NE	20-26	In situ, w/ photos
2020-06-06	465.5	493.95	99.4			0.01	Attica, blue/gray	Shatter	No	Unit 7	20-27	around 99.40
2020-06-08	465.74	493.35	99.464			0.22	Marsh	Biface flake	Yes	Unit 7	20-28	In situ, w/ photos
2020-06-08	465.2	493.24	99.519			1.153	Other	Biface flake	No	Unit 7	20-29	In situ, w/ photos
2020-06-08	465.38	493.15	99.441			0.06	Attica, blue/gray	Scraper retouch	No	Unit 7	20-30	In situ, No photo or orientation
2020-06-15	465.25	492.92	99.532	99.55	99.514	0.018	Cass co.	Biface flake	No	Unit 8 SE	20-31	in wall left up beween unit (elv is btm elevation; found in 1/8 in screen diring wall exavation)
2020-06-29	465.25	491.75	99.3195	99.347	99.292	0.01	Mercer	Biface flake	No	Unit 9 SE	20-32
2020-06-30	465.25	491.75	99.52	99.54	99.5	0.053	Attica, white/green	Biface flake	No	Unit 9 SE	20-33
2020-06-30	465.25	491.95	99.52	99.54	99.5	0.038	Attica, white/green	Biface flake	No	Unit 9 SE	20-34	from wall
2020-07-07	466.57	499.2	99.508			0.02	Attica, blue/gray	Biface flake	No	Unit 11 NW	20-35	In situ
2020-07-07	466.75	499.25	99.519	99.522	99.516	0.07	Attica, white/green	Biface flake	No	Unit 11 NW	20-36	In situ
2020-07-07	466.25	499.25	99.536	99.567	99.505	0.212	Cass co.	Biface flake	No	Unit 11 SW	20-37
2020-07-07	465.9	499.775	99.32			0.27	Constantine	Biface flake	No	Unit 1 South Wall	20-38	No TDS
2020-07-07	465.5	490.01	99.4			0.08	Mercer	Biface flake	No	Unit 10	20-39	From below plow west wall cleaning, elevation estimated
2020-07-07	465.5	490.5	99.4			0.026	Mercer	Shatter	No	Unit 10	20-40	First 5 cm below plow
2020-07-08	466.87	499.59	99.445			0.06	Attica, blue/gray	Biface flake	No	Unit 11 NE	20-41	In situ, Flat lying w/ photos
2020-07-08	466.5	499.5	99.53	99.55	99.51	0.049	Attica, blue/gray	Biface flake	No	Unit 11 No	20-42	First 5cm below plow
2020-07-08	466.75	499.75	99.53	99.55	99.51	0.012	Attica, blue/gray	Biface flake	No	Unit 11 NE	20-43	First 5cm below plow
2020-07-08	466.25	499.75	99.428			0.02	Attica, blue/gray	Biface flake	No	Unit 11 SE	20-44	1/8 in screen 1cm level.
2020-07-08	466.86	499.09	99.496			0.91	Attica, blue/gray	Biface flake	No	Unit 11 NW	20-45	In situ, Not Flat lying, Fluting flake
2020-07-08	466.25	499.25	99.42	99.414	99.444	0.02	Attica, blue/gray	Shatter	No	Unit 11 SW	20-46
2020-07-17	466.75	499.75	99.38	99.39	99.37	0.11	Attica, blue/gray	Biface flake	No	Unit 11 NE	20-47
2020-07-17	466.91	498.3	99.471			0.08	Attica, blue/gray	Biface flake	Yes	Unit 11 NW	20-48
2020-07-17	466.75	499.25	99.315	99.34	99.29	0.25	Attica, blue/gray	Biface flake	No	Unit 11 NW	20-49
2020-07-17	466.75	498.25	99.525	99.55	99.5	0.055	Attica, blue/gray	Biface flake	No	Unit 12 NW	20-50	Count (3), B, First 5cm below plow
2020-07-17	466.75	498.25	99.525	99.55	99.5	0.108	Attica, blue/gray	Biface flake	No	Unit 12 NW	20-51	Count (3), C, First 5cm below plow
2020-07-17	467.79	499.04	99.526			0.07	Attica, blue/gray	Biface flake	Yes	Unit 21 NW	20-52	In situ, Flat lying w/ photos
2020-07-17	466.25	498.75	99.525	99.55	99.5	0.068	Attica, blue/gray	Biface flake	No	Unit 12 SE	20-53	First 5cm below plow
2020-07-17	466.75	498.25	99.525	99.55	99.5	0.169	Marsh	Biface flake	Yes	Unit 12 NW	20-54	Count (3) A, First 5cm below plow
2020-07-17	467.52	499.74	99.497			0.03	Attica, blue/gray	Scraper retouch	Yes	Unit 21 NE	20-55
2020-07-17	466.89	499.53	99.32			0.48	Attica, blue/gray	Shatter	Yes	Unit 11 In situ	20-56	w/ photos, potentially in a tree disturbance
2020-07-17	466.25	498.75	99.519	99.534	99.504	0.04	Attica, blue/gray	Shatter	No	Unit 12 SE	20-57
2020-07-24	466.75	498.25	99.4025	99.42	99.385	0.032	Attica, blue/gray	Biface flake	Yes	Unit 12 NW	20-58
2020-07-24	467.25	499.25	99.4595	99.477	99.442	0.03	Attica, blue/gray	Biface flake	No	Unit 21 SW	20-59
2020-07-24	466.1	499.96	99.51			0.02	Attica, blue/gray	Biface flake	No	Unit 11 SE	20-60	Top of Size-Sorting sample collum
2020-07-24	466.75	498.75	99.414	99.435	99.393	0.34	Quartzite	Biface flake	No	Unit 12 NE	20-61	quartzite
2020-07-24	467.5	499.5	99.4505	99.483	99.418	0.02	White	Biface flake	No	Unit 21	20-62
2020-07-28	466.75	498.75	99.3545	99.365	99.344	0.06	Attica, blue/gray	Biface flake	No	Unit 12 NE	20-63
2020-07-28	466.71	498.84	99.364			0.06	Attica, blue/gray	Biface flake	No	Unit 12 NE	20-64	In situ, w/ photos
2020-07-28	466.75	498.75	99.412	99.429	99.395	0.06	Attica, blue/gray	Biface flake	No	Unit 12 NE	20-65	in wall btwn Units 11 &12
2020-07-28	466.75	498.75	99.447	99.462	99.432	0.13	Attica, blue/gray	Biface flake	Yes	Unit 12 NE	20-66	in wall btwn Units 11 &12
2020-07-28	466.25	498.94	99.4835	99.505	99.462	0.07	Attica, blue/gray	Biface flake	No	Unit 12 SE	20-67	in balk btwn Units 11&12
2020-07-28	467.25	499.25	99.555	99.54	99.57	0.02	Attica, blue/gray	Biface flake	No	Unit 21 SW	20-68	First 5cm below plow
2020-07-28	466.5	498.5	99.2945	99.32	99.269	0.07	Attica, white/green	Biface flake	No	Unit 12	20-69	serves as base of Unit 12 excavation
2020-07-28	466.75	498.75	99.3825	99.399	99.366	0.024	Attica, white/green	Biface flake	No	Unit 12 NE	20-70	in wall btwn Units 11 &12
2020-07-28	466.82	498.39	99.36			0.014	Attica, white/green	Biface flake	No	Unit 12 NW	20-71
2020-07-28	467.75	499.75	99.288	99.34	99.236	0.68	Constantine	Biface flake	Yes	Unit 21 NE	20-72
2020-07-28	466.25	498.75	99.361	99.343	99.379	0.01	Attica, blue/gray	Shatter	No	Unit 12 SE	20-73
2020-07-28	466.5	498.5	99.3025	99.32	99.285	0.01	Attica, white/green	Shatter	No	Unit 12 No quad	20-74
2020-08-04	467.25	498.75	99.4885	99.503	99.474	0.08	Attica, blue/gray	Biface flake	No	Unit 22 SE	20-75
2020-08-04	466.25	497.75	99.4545	99.469	99.44	0.03	Attica, blue/gray	Biface flake	No	Unit 13 SE	20-76
2020-08-04	467.26	498.82	99.503			0.02	Attica, blue/gray	Biface flake	No	Unit 22 SE	20-77	In situ, w/ photos
2020-08-04	466.25	497.25	99.485	99.497	99.473	0.04	White	Biface flake	No	Unit 13 SW	20-78
2020-08-04	466.75	497.25	99.482	99.489	99.475	0.04	White	Shatter	No	Unit 13 NW	20-79
2020-08-05	466.75	497.75	99.479	99.506	99.452	0.04	Attica, blue/gray	Biface flake	No	Unit 13 NE	20-80
2020-08-05	466.26	497.89	99.487			0.1	Attica, blue/gray	Biface flake	No	Unit 13 SE	20-81
2020-08-05	466.25	497.92	99.477	99.501	99.453	0.07	Attica, blue/gray	Biface flake	Yes	Unit 13 SE	20-82	In wall btwn Units 12&13
2020-08-05	466.22	497.36	99.393			0.01	Attica, white/green	Biface flake	No	Unit 13 SW	20-83	In situ
2020-08-05	466.25	497.92	99.433	99.448	99.418	0.01	Attica, blue/gray	Shatter	No	Unit 13 SE	20-84	In wall btwn Units 12&13
2020-08-05	466.6	497.79	99.448			0.02	Attica, white/green	Shatter	No	Unit 13 NE	20-85
2020-08-06	466.25	497.25	99.3225	99.353	99.292	0.06	Attica, blue/gray	Biface flake	No	unit 13 SW	20-86
2020-08-06	466.75	497.75	99.255	99.29	99.22	0.04	Attica, blue/gray	Biface flake	No	Unit 13 NE	20-87
2020-08-06	466.75	497.75	99.308	99.334	99.282	0.03	Attica, blue/gray	Biface flake	No	Unit 13 NE	20-88
2020-08-06	466.25	497.25	99.3745	99.393	99.356	0.04	Attica, white/green	Biface flake	No	Unit 13 SW	20-89
2020-08-06	468.25	499.75	99.476	99.491	99.461	0.036	Attica, white/green	Shatter	No	Unit 31 SE	20-90
2020-08-10	468.78	499.81	99.388			0.142	Attica, blue/gray	Biface flake	No	Unit 31	20-91	In situ
2020-08-12	464.5	499.5	99.525	99.5	99.55	0.107	Attica, white/green	Biface flake	No	Unit 101	20-92	B, First 5 cm below plow
2020-08-12	464.5	499.5	99.525	99.5	99.55	0.056	Attica, white/green	Biface flake	No	Unit 101	20-93	C, First 5 cm below plow
2020-08-12	464.5	499.5	99.525	99.5	99.55	0.024	Cass co.	Biface flake	No	Unit 101	20-94	A, First 5 cm below plow
2020-08-17	464.25	499.25	99.4735	99.48	99.467	0.04	Attica, blue/gray	Biface flake	No	Unit 101 SW	20-95
2020-08-17	464.41	499.08	99.458			1	Attica, blue/gray	Biface flake	No	Unit 101	20-96
2020-08-17	464.33	499.15	99.411			0.02	Attica, blue/gray	Biface flake	No	Unit 101	20-97
2020-08-17	464.25	499.25	99.442	99.46	99.424	0.09	Attica, white/green	Biface flake	No	Unit 101 SW	20-98
2020-08-17	464.48	499.59	99.476	99.496	99.456	0.017	Attica, white/green	Biface flake	No	Unit 101	20-99	In Small Pedsutle
2020-08-17	464.14	499.1	99.421	99.431	99.411	0.02	Attica, white/green	Biface flake	No	Unit 101 SW	20-100
2020-08-17	464.75	499.75	99.4655	99.485	99.446	0.03	Attica, white/green	Shatter	No	Unit 101 NE	20-101
2020-08-17	464.25	499.25	99.406	99.421	99.391	0.03	Attica, white/green	Shatter	No	Unit 101 SW	20-102
2020-08-18	467.28	497.83	99.354			0.035	Attica, blue/gray	Biface flake	No	Unit 23 SW	20-103
2020-08-19	465.25	499.75	99.4195	99.439	99.4	0.014	Attica, blue/gray	Biface flake	No	Unit 1 SE	20-104
2020-08-19	465.75	499.75	99.425	99.442	99.408	0.01	Attica, blue/gray	Shatter	No	Unit 1 NE	20-105
2020-08-26	465.91	499.25	99.388			0.025	Attica, blue/gray	Biface flake	No	Unit 1 NW	20-106
2020-09-03	464.3	498.6	99.525	99.55	99.5	0.081	Attica, blue/gray	Angular chert	Yes	Unit 102	20-107	First 5 cm below plow I
2020-09-03	464.3	498.9	99.525	99.55	99.5	0.167	Attica, blue/gray	Angular chert	Yes	Unit 102	20-108	First 5 cm below plow J
2020-09-03	464.1	498.1	99.525	99.55	99.5	0.218	Attica, blue/gray	Biface flake	No	Unit 102	20-109	First 5 cm below plow A
2020-09-03	464.3	498.2	99.525	99.55	99.5	0.116	Attica, blue/gray	Biface flake	Yes	Unit 102	20-110	First 5 cm below plow G
2020-09-03	464.5	498.1	99.525	99.55	99.5	0.088	Attica, blue/gray	Biface flake	No	Unit 102	20-111	First 5 cm below plow K
2020-09-03	464.5	498.3	99.525	99.55	99.5	0.048	Attica, blue/gray	Biface flake	No	Unit 102	20-112	First 5 cm below plow L
2020-09-03	464.25	498.25	99.474	99.484	99.464	0.029	Attica, blue/gray	Biface flake	No	Unit 102 SW	20-113	Count (2) A
2020-09-03	464.1	498.3	99.525	99.55	99.5	0.047	Attica, white/green	Biface flake	No	Unit 102	20-114	B, First 5 cm below plow
2020-09-03	464.1	498.9	99.525	99.55	99.5	0.103	Attica, white/green	Biface flake	No	Unit 102	20-115	E, First 5 cm below plow
2020-09-03	464.3	498.4	99.525	99.55	99.5	0.052	Attica, white/green	Biface flake	No	Unit 102	20-116	H, First 5 cm below plow
2020-09-03	464.5	498.9	99.525	99.55	99.5	0.065	Attica, white/green	Biface flake	No	Unit 102	20-117	O, First 5 cm below plow
2020-09-03	464.7	498.2	99.525	99.55	99.5	0.036	Attica, white/green	Biface flake	No	Unit 102	20-118	Q, First 5 cm below plow
2020-09-03	464.7	498.8	99.525	99.55	99.5	0.045	Attica, white/green	Biface flake	No	Unit 102	20-119	T, First 5 cm below plow
2020-09-03	464.1	498.5	99.525	99.55	99.5	0.234	Attica, white/green	Biface flake	No	Unit 102	20-120	C, First 5 cm below plow
2020-09-03	464.5	498.5	99.525	99.55	99.5	0.045	Attica, white/green	Biface flake	No	Unit 102	20-121	M, First 5 cm below plow
2020-09-03	464.9	498.1	99.525	99.55	99.5	0.024	Attica, white/green	Biface flake	No	Unit 102	20-122	U, First 5 cm below plow
2020-09-03	464.9	498.3	99.525	99.55	99.5	0.014	Attica, white/green	Biface flake	No	Unit 102	20-123	V, First 5 cm below plow
2020-09-03	464.34	498.27	99.484			0.056	Attica, white/green	Biface flake	No	Unit 102 SW	20-124
2020-09-03	464.25	498.25	99.474	99.484	99.464	0.011	Attica, white/green	Biface flake	No	Unit 102 SW	20-125	Count (2), B
2020-09-03	464.5	498.7	99.525	99.55	99.5	0.083	Cass co.	Biface flake	No	Unit 102	20-126	N, First 5 cm below plow
2020-09-03	464.7	498	99.525	99.55	99.5	0.084	Cass co.	Biface flake	No	Unit 102	20-127	P, First 5 cm below plow
2020-09-03	465.75	499.25	99.2415	99.268	99.215	0.02	Constantine	Biface flake	No	Unit 1 NW	20-128	Count (2), A
2020-09-03	464.1	498.7	99.525	99.55	99.5	0.022	White	Biface flake	No	Unit 102	20-129	D, First 5 cm below plow
2020-09-03	464.7	498.6	99.525	99.55	99.5	0.027	White	Biface flake	No	Unit 102	20-130	S, First 5 cm below plow
2020-09-03	464.7	498.4	99.525	99.55	99.5	0.048	Attica, blue/gray	Shatter	Yes	Unit 102	20-131	R, First 5 cm below plow
2020-09-03	464.9	498.7	99.525	99.55	99.5	0.019	Attica, blue/gray	Shatter	No	Unit 102	20-132	X, First 5 cm below plow
2020-09-03	464.3	498	99.525	99.55	99.5	0.098	Attica, white/green	Shatter	No	Unit 102	20-133	F, First 5 cm below plow
2020-09-03	464.9	498.5	99.525	99.55	99.5	0.011	Attica, white/green	Shatter	No	Unit 102	20-134	W, First 5 cm below plow
2020-09-07	465.11	499.13	99.32			0.27	Attica, blue/gray	Biface flake	No	Unit 1	20-135
2020-09-10	464.68	498.15	99.477			0.049	Attica, blue/gray	Biface flake	No	Unit 102 NW	20-136	In situ W/ photos
2020-09-12	464.5	498.62	99.435			0.079	Attica, blue/gray	Biface flake	No	Unit 102	20-137	In situ w/ photos
2020-09-12	464.75	498.75	99.501	99.458	99.422	0.087	Attica, blue/gray	Biface flake	Yes	Unit 102 NE	20-138
2020-09-12	464.7	498.72	99.474			0.051	Attica, blue/gray	Biface flake	No	Unit 102 NE	20-139	In situ w/ photos
2020-09-12	464.75	498.75	99.4415	99.45	99.433	0.071	Attica, blue/gray	Biface flake	No	Unit 102 NE	20-140	Count (4), B
2020-09-12	464.25	498.75	99.468	99.478	99.458	0.029	Attica, blue/gray	Biface flake	No	Unit 102 SE	20-141
2020-09-12	464.45	498.54	99.439			0.023	Attica, white/green	Biface flake	No	Unit 102 SE	20-142	In situ
2020-09-12	465.75	498.75	99.274	99.298	99.25	0.069	Attica, white/green	Biface flake	No	Unit 2 NE	20-143
2020-09-12	465.75	498.75	99.3375	99.36	99.315	0.015	Attica, white/green	Biface flake	No	Unit 2 NE	20-144
2020-09-12	465.25	498.75	99.2645	99.303	99.226	0.029	Attica, white/green	Biface flake	No	Unit 2 SE	20-145
2020-09-12	465.25	498.75	99.363	99.383	99.343	0.043	Attica, white/green	Biface flake	No	Unit 2 SE	20-146
2020-09-12	464.75	498.75	99.4415	99.45	99.433	0.19	Attica, white/green	Biface flake	No	Unit 102 NE	20-147	Count (4), D
2020-09-12	464.65	498.02	99.417			0.015	Attica, white/green	Biface flake	No	Unit 102	20-148	In featrure
2020-09-12	464.75	498.75	99.4415	99.45	99.433	0.035	Attica, white/green	Biface flake	No	Unit 102 NE	20-149	Count (4), A
2020-09-12	464.75	498.25	99.44	99.45	99.43	0.012	Attica, white/green	Biface flake	No	Unit 102 NW	20-150	In feature
2020-09-12	464.94	498.45	99.419			0.024	Attica, white/green	Biface flake	No	Unit 102 NW	20-151	Near/in feature
2020-09-12	464.75	498.25	99.435	99.45	99.42	0.044	White	Biface flake	No	Unit 102 NW	20-152
2020-09-12	464.25	498.75	99.452	99.464	99.44	0.005	White	Biface flake	No	Unit 102 SE	20-153
2020-09-12	464.75	498.75	99.4415	99.45	99.433	0.022	Attica, blue/gray	Shatter	No	Unit 102 NE	20-154	Count (4), C
2020-09-12	464.86	498.17	99.443			0.011	Attica, white/green	Shatter	No	Unit 102 NW	20-155	Very small flake
2020-09-12	465.75	498.25	99.2705	99.255	99.286	0.004	Attica, white/green	Shatter	No	Unit 2 NW	20-156
2020-09-14	464.11	498.54	99.444			0.202	Attica, blue/gray	Biface flake	No	Unit 102 SE	20-157
2020-09-14	464.75	498.75	99.4135	99.434	99.393	0.019	Attica, blue/gray	Biface flake	No	Unit 102 NE	20-158	Count (3), B
2020-09-14	464.25	498.25	99.4505	99.465	99.436	0.13	Attica, blue/gray	Biface flake	No	Unit 102 SW	20-159	Count (3), C
2020-09-14	464.75	498.75	99.4135	99.434	99.393	0.041	Attica, white/green	Biface flake	No	Unit 102 NE	20-160	Count (3), A
2020-09-14	464.29	498.16	99.45			0.065	Attica, white/green	Biface flake	No	Unit 102 SW	20-161	In situ, Flat lying
2020-09-14	464.25	498.25	99.4505	99.465	99.436	0.03	Attica, white/green	Biface flake	No	Unit 102 SW	20-162	Count (3), A
2020-09-14	464.18	498.25	99.458			0.11	Attica, white/green	Biface flake	No	Unit 102 SW	20-163	In situ, w/ photos
2020-09-14	464.25	498.25	99.4505	99.465	99.436	0.016	Attica, white/green	Biface flake	No	Unit 102 SW	20-164	Count (3), B
2020-09-14	464.75	498.75	99.4135	99.434	99.393	0.008	Attica, white/green	Biface flake	No	Unit 102 NE	20-165	Count (3), C
2020-09-14	464.25	498.25	99.4125	99.415	99.41	0.018	Attica, blue/gray	Shatter	No	Unit 102 SW	20-166	Count (2), A
2020-09-14	464.25	498.25	99.4125	99.415	99.41	0.007	Attica, blue/gray	Shatter	No	Unit 102 SW	20-167	Count (2), B
2020-09-17	464.67	498.93	99.341			0.08	Attica, blue/gray	Biface flake	No	Unit 102 NE	20-168
2020-09-17	464.75	498.75	99.35	99.361	99.339	0.21	Attica, blue/gray	Biface flake	No	Unit 102 NE	20-169	Count (2), A
2020-09-17	464.75	498.25	99.2805	99.295	99.266	0.042	Attica, white/green	Biface flake	No	Unit 102 NW	20-170
2020-09-17	464.75	498.75	99.2945	99.305	99.284	0.03	Attica, white/green	Biface flake	No	Unit 102 NE	20-171
2020-09-17	464.57	498.53	99.378	99.398	99.358	0.012	Attica, white/green	Biface flake	No	Unit 102 NE	20-172
2020-09-17	464.57	498.1	99.27			0.017	Attica, white/green	Biface flake	No	Unit 102 NW	20-173
2020-09-17	464.82	498.02	99.293			0.01	Attica, white/green	Biface flake	No	Unit 102 NW	20-174
2020-09-17	464.97	498.31	99.35			1.01	Attica, white/green	Biface flake	No	Unit 102	20-175	In situ, Fluting
2020-09-17	464.87	498.16	99.284			0.02	Attica, white/green	Biface flake	No	Unit 102 NW	20-176	Flat lying
2020-09-17	464.75	498.75	99.35	99.361	99.339	0.072	Cass co.	Biface flake	No	Unit 102 NE	20-177	Count (2), B
2020-09-17	464.95	498.78	99.348			0.015	Attica, white/green	Shatter	No	Unit 102 NE	20-178	Count (2), A
2020-09-17	464.95	498.78	99.348			0.015	Attica, white/green	Shatter	No	Unit 102 NE	20-179	Count (2), B
2020-09-18	466.75	496.75	99.485			3.47	Attica, blue/gray	Biface flake	No	Unit 14 NE	20-180
2020-09-22	466.75	496.75	99.47	99.495	99.445	0.092	Attica, blue/gray	Biface flake	Yes	Unit 14 NE	20-181
2020-09-25	463.75	499.25	99.4925	99.525	99.46	0.03	Attica, blue/gray	Biface flake	No	Unit 111 NW	20-182
2020-09-25	463.84	499.2	99.49			0.3	Attica, white/green	Biface flake	No	Unit 111	20-183	Hand taken (Top and btm of level was shot in w/ total station)
2020-09-25	463.59	499.64	99.46			0.06	Attica, white/green	Biface flake	No	Unit 111 SE	20-184	Hand taken (Top and btm of level was shot in w/ total station)
2020-09-25	463.75	499.25	99.4925	99.525	99.46	0.01	Attica, white/green	Biface flake	No	Unit 111 NW	20-185	Hand taken (Top and btm of level was shot in w/ total station)
2020-09-26	463.25	499.75	99.4825	99.49	99.475	0.02	Attica, blue/gray	Biface flake	No	Unit 111 SE	20-186	plotted by havd
2020-09-26	463.93	499.77	99.475			0.1	Attica, white/green	Biface flake	No	Unit 111 NE	20-187
2020-09-26	463.68	499.45	99.455			0.02	Attica, white/green	Biface flake	No	Unit 111	20-188	Hand taken (Top and btm of level was shot in w/ total station)
2020-09-26	463.25	499.75	99.4825	99.49	99.475	0.02	Attica, white/green	Biface flake	No	Unit 111 SE	20-189	Hand taken (Top and btm of level was shot in w/ total station)
2020-09-29	464.25	498.25	99.384	99.373	99.395	0.025	Attica, blue/gray	Biface flake	No	Unit 102 SE	20-190
2020-09-29	464.25	498.75	99.384	99.395	99.373	0.029	Attica, blue/gray	Biface flake	No	Unit 102 SW	20-191	Count (2), A
2020-09-29	464.25	498.75	99.384	99.395	99.373	0.037	Attica, blue/gray	Biface flake	No	Unit 102 SW	20-192	Count (2), B
2020-09-29	464.25	498.25	99.415	99.43	99.4	0.014	Attica, white/green	Biface flake	No	Unit 102 SW	20-193
2020-09-29	464.25	498.25	99.4075	99.42	99.395	0.011	Attica, white/green	Biface flake	No	Unit 102 SW	20-194	Count (2), A
2020-09-29	464.25	498.25	99.4075	99.42	99.395	0.018	Attica, white/green	Biface flake	No	Unit 102 SW	20-195	Count (2), B
2020-09-29	464.49	498.07	99.35	99.39	99.29	0.014	Attica, white/green	Biface flake	No	Unit 102 SW	20-196	in Micro morph sample area (East ewall)
2020-09-29	463.25	499.75	99.415	99.4	99.43	0.033	Attica, white/green	Shatter	No	Unit 111 SE	20-197
2020-10-03	464.25	498.75	99.397	99.41	99.384	0.042	Attica, blue/gray	Biface flake	No	Unit 102 SE	20-198	Count (2), B
2020-10-03	464.75	498.25	99.365	99.38	99.35	0.019	Attica, blue/gray	Biface flake	No	Unit 102 NE	20-199	Count (2), A
2020-10-03	463.75	499.75	99.4585	99.48	99.437	0.06	Attica, white/green	Biface flake	No	Unit 111 NE	20-200	Hand taken (Top and btm of level was shot in w/ total station)
2020-10-03	464.34	498.99	99.328			0.248	Attica, white/green	Biface flake	No	Unit 102 SE	20-201
2020-10-03	464.75	498.25	99.365	99.38	99.35	0.035	Attica, white/green	Biface flake	No	Unit 102 NW	20-202	Count (3), A
2020-10-03	464.75	498.25	99.365	99.38	99.35	0.017	Attica, white/green	Biface flake	No	Unit 102 NW	20-203	Count (3), B
2020-10-03	464.75	498.25	99.365	99.38	99.35	0.031	Attica, white/green	Biface flake	No	Unit 102 NW	20-204	Count (3), C
2020-10-03	464.25	498.75	99.397	99.41	99.384	0.019	Attica, white/green	Biface flake	No	Unit 102 SE	20-205	Count (2), A
2020-10-03	463.71	499.42	99.396			0.005	Attica, white/green	Biface flake	No	Unit 111 NW	20-206	Flat lying
2020-10-03	464.75	498.25	99.365	99.38	99.35	0.004	Attica, white/green	Shatter	No	Unit 102 NE	20-207	Count (2), B
2020-10-08	464.74	497.9	99.466	99.51	99.422	0.87	Attica, blue/gray	Biface flake	No	Unit 102 West wall	20-208	Above second micro-morph and adjecent to the first, in sed that fell out during micro-morph removal
2020-10-08	464.1	497.52	99.52			1.693	Constantine	Biface flake	No	Unit 103	20-209	w/ sed.
2020-10-09	464.35	497.28	99.48			0.029	Attica, blue/gray	Biface flake	No	Unit 103	20-210	Hand taken (Top and btm of level was shot in w/ total station)
2020-10-09	464.73	497.13	99.48			0.07	Attica, blue/gray	Biface flake	No	Unit 103	20-211	Hand taken (Top and btm of level was shot in w/ total station)
2020-10-09	464.62	497.22	99.5			0.088	Attica, blue/gray	Biface flake	Yes	Unit 103	20-212	Hand taken (Top and btm of level was shot in w/ total station)
2020-10-09	464.76	497.28	99.5			0.115	Attica, blue/gray	Biface flake	No	Unit 103	20-213	Hand taken (Top and btm of level was shot in w/ total station)
2020-10-09	464.54	497.43	99.49			0.068	Attica, blue/gray	Biface flake	No	Unit 103	20-214	Hand taken (Top and btm of level was shot in w/ total station)
2020-10-09	464.83	497.38	99.48			0.076	Attica, blue/gray	Biface flake	No	Unit 103	20-215	Hand taken (Top and btm of level was shot in w/ total station)
2020-10-09	464.25	497.75	99.4775	99.485	99.47	0.028	Attica, blue/gray	Biface flake	No	Unit 103 SE	20-216	Hand taken (Top and btm of level was shot in w/ total station)
2020-10-09	464.69	497.67	99.505			0.026	Attica, blue/gray	Biface flake	No	Unit 103	20-217	Hand taken (Top and btm of level was shot in w/ total station)
2020-10-09	464.94	497.2	99.48			0.068	Attica, blue/gray	Biface flake	No	Unit 103	20-218	Hand taken (Top and btm of level was shot in w/ total station)
2020-10-09	464.12	497.65	99.46			0.024	Attica, blue/gray	Biface flake	No	Unit 103	20-219	Hand taken (Top and btm of level was shot in w/ total station)
2020-10-09	464.36	497.585	99.48			0.024	Attica, blue/gray	Biface flake	No	Unit 103	20-220	Hand taken (Top and btm of level was shot in w/ total station)
2020-10-09	464.25	497.75	99.4875	99.5	99.475	0.014	Attica, blue/gray	Biface flake	No	Unit 103 SE	20-221	Hand taken (Top and btm of level was shot in w/ total station)Flake
2020-10-09	464.25	497.25	99.4875	99.5	99.475	0.023	Attica, blue/gray	Biface flake	No	Unit 103 SW	20-222	Count (2), A
2020-10-09	464.75	497.25	99.485	99.5	99.47	0.025	Attica, white/green	Biface flake	No	Unit 103 NW	20-223	Hand taken (Top and btm of level was shot in w/ total station)
2020-10-09	464.79	497.62	99.505			0.077	White	Biface flake	Yes	Unit 103	20-224	Hand taken (Top and btm of level was shot in w/ total station)
2020-10-09	464.26	497.54	99.47			0.01	Attica, blue/gray	Shatter	No	Unit 103	20-225	Hand taken (Top and btm of level was shot in w/ total station)
2020-10-09	464.76	497.47	99.49			0.093	Attica, blue/gray	Shatter	Yes	Unit 103	20-226	Hand taken (Top and btm of level was shot in w/ total station)
2020-10-09	464.75	497.25	99.4775	99.49	99.465	0.045	Attica, blue/gray	Shatter	Yes	Unit 103 NW	20-227	Hand taken (Top and btm of level was shot in w/ total station)
2020-10-09	464.25	497.25	99.4875	99.5	99.475	0.01	Attica, blue/gray	Shatter	No	Unit 103 SW	20-228	Count (2), B
2020-10-09	464.75	497.25	99.4725	99.48	99.465	0.02	Attica, white/green	Shatter	No	Unit 103 NW	20-229	Hand taken (Top and btm of level was shot in w/ total station)
2020-10-09	464.34	497.72	99.485			0.183	Constantine	Shatter	No	Unit 103	20-230	Hand taken (Top and btm of level was shot in w/ total station)
2020-10-10	464.75	497.75	99.4235	99.43	99.417	0.055	Attica, white/green	Angular chert	No	Unit 103 NE	20-231	Count (3), C
2020-10-10	464.75	497.75	99.4235	99.43	99.417	0.053	Attica, blue/gray	Biface flake	No	Unit 103 NE	20-232	Count (3), A
2020-10-10	464.75	497.75	99.4235	99.43	99.417	0.059	Attica, blue/gray	Biface flake	No	Unit 103 NE	20-233	Count (3), B
2020-10-10	464.25	497.75	99.452	99.464	99.44	0.049	Attica, white/green	Biface flake	No	Unit 103 SE	20-234
2020-10-10	464.34	497.82	99.468			0.038	Attica, white/green	Biface flake	No	Unit 103 SE	20-235
2020-10-10	464.75	497.53	99.44			0.023	Attica, white/green	Biface flake	No	Unit 103 NE	20-236
2020-10-10	464.39	497.71	99.465			0.041	Attica, white/green	Biface flake	No	Unit 103 SE	20-237
2020-10-10	464.75	497.75	99.4565	99.473	99.44	0.046	Attica, blue/gray	Shatter	No	Unit 103 NE	20-238	Count (2) A
2020-10-10	464.75	497.75	99.4565	99.473	99.44	0.028	Attica, blue/gray	Shatter	No	Unit 103 NE	20-239	Count (2) B
2020-10-13	463.75	499.25	99.225	99.26	99.19	0.019	Attica, blue/gray	Biface flake	No	Unit 111 NW	20-240
2020-10-13	462.25	499.75	99.485	99.48	99.49	0.105	Attica, white/green	Biface flake	No	Unit 121 SE	20-241	Count (2), A
2020-10-13	462.25	499.75	99.485	99.48	99.49	0.016	Attica, white/green	Biface flake	No	Unit 121 SE	20-242	Count (2) B
2020-10-13	462.25	499.25	99.465	99.48	99.45	0.017	Attica, white/green	Biface flake	No	Unit 121 SW	20-243
2020-10-13	464.25	497.75	99.3705	99.38	99.361	0.026	Attica, white/green	Shatter	No	Unit 103 SE	20-244
2020-10-13	462.63	499.29	99.437			0.015	Attica, white/green	Shatter	No	Unit 121 NW	20-245
2020-10-13	464.25	497.75	99.394	99.404	99.384	0.01	Cass co.	Shatter	No	Unit 103 SE	20-246
2020-10-13	462.1	499.21	99.458	99.453	99.463	0.099	Marsh	Shatter	Yes	Unit 121 SW	20-247
2020-10-17	463.5	499.5	99.287	99.287	99.287	0.035	Attica, blue/gray	Biface flake	No	Unit 103 NE	20-248	Found while shouveling out floor.
2020-10-17	464.75	497.75	99.336	99.363	99.309	0.044	Attica, blue/gray	Biface flake	No	Unit 103 NE	20-249
2020-10-17	464.25	497.75	99.2805	99.287	99.274	0.013	Attica, blue/gray	Biface flake	No	Unit 103 SE	20-250
2020-10-17	464.75	497.25	99.4525	99.462	99.443	0.027	Cass co.	Biface flake	Yes	Unit 103 NW	20-251
2020-10-20	464.25	497.25	99.359	99.377	99.344	0.024	Attica, blue/gray	Biface flake	No	Unit 103 SW	20-252	Count (2), A
2020-10-20	464.25	497.25	99.359	99.377	99.344	0.027	Attica, blue/gray	Biface flake	No	Unit 103 SW	20-253	Count (2), B
2020-10-20	464.25	497.25	99.406	99.435	99.377	0.017	Attica, blue/gray	Biface flake	No	Unit 103 SW	20-254	Count (2), B
2020-10-20	464.55	497.07	99.398			0.066	Attica, white/green	Biface flake	No	Unit 103 NW	20-255	Count (2), A
2020-10-20	464.25	497.25	99.406	99.435	99.377	0.134	Attica, white/green	Biface flake	No	Unit 103 SW	20-256	Count (2), A
2020-10-20	464.75	497.25	99.2805	99.291	99.27	0.014	Attica, white/green	Biface flake	No	Unit 103 NW	20-257
2020-10-20	464.55	497.07	99.398			0.011	Attica, white/green	Biface flake	No	Unit 103 NW	20-258	Count (2), B
2020-10-20	464.84	497.33	99.435			0.038	Attica, white/green	Biface flake	No	Unit 103 NW	20-259
2020-10-20	464.75	497.25	99.364	99.382	99.346	0.058	Attica, white/green	Biface flake	No	Unit 103 NW	20-260	Count (2), A
2020-10-20	464.75	497.25	99.364	99.382	99.346	0.025	Attica, white/green	Biface flake	No	Unit 103 NW	20-261	Count (2), B
2020-10-20	464.25	497.25	99.437	99.451	99.423	0.039	Attica, white/green	Biface flake	No	Unit 103 SW	20-262
2020-10-20	462.88	499.32	99.511			0.012	Attica, white/green	Shatter	Yes	Unit 121 NW	20-263
2021-05-22	465.75	500	99.525	99.55	99.5	0.192	Attica, blue/gray	Biface flake	No	Unit 1	21-1
2021-06-02	465.2	495.94	99.431			0.01	Attica, blue/gray	Shatter	Yes	Unit 5	21-2
2021-06-23	463.75	498.25	99.529	99.539	99.519	0.134	Attica, blue/gray	Biface flake	Yes	Unit 112 NW	21-3	Count (3), A
2021-06-23	463.75	498.25	99.529	99.539	99.519	0.099	Attica, blue/gray	Biface flake	No	Unit 112 NW	21-4	Count (3), B
2021-06-23	463.75	498.75	99.495	99.495	99.495	0.069	Attica, blue/gray	Biface flake	No	Unit 112 NE	21-5
2021-06-23	463.25	498.25	99.529	99.539	99.519	0.045	Attica, blue/gray	Biface flake	No	Unit 112 SW	21-6	Count (2)
2021-06-23	463.25	498.25	99.4725	99.481	99.464	0.03	Attica, blue/gray	Biface flake	No	Unit 112 SW	21-7	Count (4), A
2021-06-23	463.42	497.063	99.551			2.176	Attica, gray/tan	Biface flake	No	Unit 113	21-8
2021-06-23	463.673	498.552	99.513			0.032	Attica, white/green	Biface flake	No	Unit 112 NE	21-9
2021-06-23	463.68	498.6	99.495			0.204	Attica, white/green	Biface flake	No	Unit 112 NE	21-10
2021-06-23	463.75	498.75	99.515	99.53	99.5	0.067	Attica, white/green	Biface flake	No	Unit 112 NE	21-11
2021-06-23	463.75	498.25	99.4835	99.503	99.464	0.032	Attica, white/green	Biface flake	No	Unit 112 NW	21-12
2021-06-23	463.25	498.25	99.4725	99.481	99.464	0.012	Attica, white/green	Biface flake	No	Unit 112 SW	21-13	Count (4), B
2021-06-23	463.25	498.25	99.4725	99.481	99.464	0.02	Attica, white/green	Biface flake	No	Unit 112 SW	21-14	Count (4), C
2021-06-23	463.25	498.25	99.4725	99.481	99.464	0.029	Attica, white/green	Biface flake	No	Unit 112 SW	21-15	Count (4), D
2021-06-23	463.75	498.25	99.529	99.539	99.519	0.014	Attica, blue/gray	Shatter	No	Unit 112 NW	21-16	Count (3), C
2021-06-23	463.25	498.25	99.529	99.539	99.519	0.022	Attica, blue/gray	Shatter	No	Unit 112 SW	21-17	Count (2)
2021-06-23	463.75	498.25	99.4835	99.503	99.464	0.035	Attica, white/green	Shatter	No	Unit 112 NW	21-18
2021-06-23	463.445	498.688	99.534			0.024	Attica, white/green	Shatter	No	Unit 112 SE	21-19
2021-06-23	463.506	498.273	99.478			0.219	Attica, white/green	Shatter	Yes	Unit 112 SW	21-20
2021-06-23	463.25	498.25	99.48	99.48	99.48	0.01	Attica, white/green	Shatter	No	Unit 112 SW	21-21
2021-06-24	463.772	497.115	99.496			0.07	Attica, blue/gray	Biface flake	No	Unit 113 NW	21-22	Not Flat
2021-06-24	463.25	497.25	99.504	99.546	99.462	0.22	Attica, blue/gray	Biface flake	No	Unit 113 SW	21-23	Count (2), B
2021-06-24	463.913	497.627	99.515			0.312	Attica, gray/tan	Biface flake	No	Unit 113	21-24
2021-06-24	463.75	498.25	99.4605	99.481	99.44	0.044	Attica, white/green	Biface flake	No	Unit 112 NW	21-25	Count (6), A
2021-06-24	463.75	498.25	99.452	99.478	99.426	0.03	Attica, white/green	Biface flake	No	Unit 112 NW	21-26	Count (9), A
2021-06-24	463.75	498.25	99.452	99.478	99.426	0.048	Attica, white/green	Biface flake	No	Unit 112 NW	21-27	Count (9), B
2021-06-24	463.75	498.25	99.452	99.478	99.426	0.032	Attica, white/green	Biface flake	No	Unit 112 NW	21-28	Count (9), D
2021-06-24	463.75	498.25	99.452	99.478	99.426	0.03	Attica, white/green	Biface flake	No	Unit 112 NW	21-29	Count (9), E
2021-06-24	463.25	498.25	99.4475	99.478	99.417	0.096	Attica, white/green	Biface flake	No	Unit 112 SW	21-30	Count (3) A
2021-06-24	463.884	497.759	99.525			0.053	Attica, white/green	Biface flake	No	Unit 113 NE	21-31
2021-06-24	463.75	497.75	99.512	99.548	99.476	0.078	Attica, white/green	Biface flake	No	Unit 113 NE	21-32	Count (3), A
2021-06-24	463.75	497.75	99.512	99.548	99.476	0.139	Attica, white/green	Biface flake	No	Unit 113 NE	21-33	Count (3), B
2021-06-24	463.25	497.75	99.527	99.548	99.506	0.158	Attica, white/green	Biface flake	No	Unit 113 SE	21-34	Count (3), A
2021-06-24	463.25	497.75	99.527	99.548	99.506	0.093	Attica, white/green	Biface flake	No	Unit 113 SE	21-35	Count (3), B
2021-06-24	463.75	498.25	99.4605	99.481	99.44	0.026	Attica, white/green	Biface flake	No	Unit 112 NW	21-36	Count (6), B
2021-06-24	463.75	498.25	99.4605	99.481	99.44	0.01	Attica, white/green	Biface flake	No	Unit 112 NW	21-37	Count (6), D
2021-06-24	463.75	498.25	99.4605	99.481	99.44	0.018	Attica, white/green	Biface flake	No	Unit 112 NW	21-38	Count (6), E
2021-06-24	463.75	498.25	99.452	99.478	99.426	0.035	Attica, white/green	Biface flake	No	Unit 112 NW	21-39	Count (9), C
2021-06-24	463.75	498.25	99.452	99.478	99.426	0.018	Attica, white/green	Biface flake	No	Unit 112 NW	21-40	Count (9), G
2021-06-24	463.25	498.25	99.4475	99.478	99.417	0.018	Attica, white/green	Biface flake	No	Unit 112 SW	21-41	Count (3), B
2021-06-24	463.698	497.785	99.5			0.06	Attica, white/green	Biface flake	No	Unit 113 NE	21-42
2021-06-24	463.655	497.423	99.491			0.041	Attica, white/green	Biface flake	No	Unit 113 NW	21-43	Not Flat
2021-06-24	463.624	498.592	99.46			0.105	Constantine	Biface flake	No	Unit 112 NE	21-44
2021-06-24	463.75	498.25	99.4605	99.481	99.44	0.043	White	Biface flake	No	Unit 112 NW	21-45	Count (6), C
2021-06-24	463.25	497.25	99.504	99.546	99.462	0.014	Attica, blue/gray	Shatter	No	Unit 113 SW	21-46	Count (2), A
2021-06-24	463.25	497.75	99.527	99.548	99.506	0.019	Attica, gray/tan	Shatter	Yes	Unit 113 SE	21-47	Count (3), C
2021-06-24	463.75	498.25	99.4605	99.481	99.44	0.012	Attica, white/green	Shatter	No	Unit 112 NW	21-48	Count (6), F
2021-06-24	463.75	498.25	99.452	99.478	99.426	0.016	Attica, white/green	Shatter	No	Unit 112 NW	21-49	Count (9), F
2021-06-24	463.75	498.25	99.452	99.478	99.426	0.26	Attica, white/green	Shatter	No	Unit 112 NW	21-50	Count (9), H
2021-06-24	463.75	498.25	99.452	99.478	99.426	0.014	Attica, white/green	Shatter	No	Unit 112 NW	21-51	Count (9), I
2021-06-24	463.767	497.795	99.481			0.015	Attica, white/green	Shatter	No	Unit 113 NE	21-52
2021-06-24	463.599	497.63	99.511			0.083	Attica, white/green	Shatter	Yes	Unit 113 NE	21-53
2021-06-24	463.75	497.75	99.512	99.548	99.476	0.026	Attica, white/green	Shatter	No	Unit 113 NE	21-54	Count (3), C
2021-06-24	463.75	497.25	99.499	99.544	99.454	0.231	Attica, white/green	Shatter	No	Unit 113 NW	21-55
2021-07-06	463.75	497.75	99.4215	99.45	99.393	0.034	Attica, blue/gray	Biface flake	No	Unit 113 NE	21-56
2021-07-06	463.25	497.75	99.441	99.487	99.395	0.051	Attica, white/green	Biface flake	No	Unit 113 SE	21-57	Count (3), B
2021-07-06	463.25	497.75	99.441	99.487	99.395	0.045	Attica, white/green	Biface flake	No	Unit 113 SE	21-58	Count (3), C
2021-07-06	463.25	496.75	99.51	99.54	99.48	0.05	Attica, white/green	Biface flake	No	Unit 114 SE	21-59
2021-07-06	463.25	496.25	99.51	99.54	99.48	0.079	Attica, white/green	Biface flake	No	Unit 114 SW	21-60
2021-07-06	463.907	497.696	99.472			0.045	Attica, white/green	Biface flake	No	Unit 113 NE	21-61
2021-07-06	463.371	496.118	99.504			0.107	Constantine	Biface flake	No	Unit 114 SW	21-62
2021-07-06	463.25	497.75	99.441	99.487	99.395	0.1	Other	Biface flake	Yes	Unit 113 SE	21-63	Count (3), A
2021-07-09	463.75	496.75	99.464	99.48	99.448	0.106	Attica, blue/gray	Biface flake		Unit 114 NE	21-64
2021-07-09	463.75	495.25	99.542	99.553	99.531	0.084	Attica, blue/gray	Biface flake	No	Unit 115 NW	21-65	First 5 cm below plow
2021-07-09	463.25	495.25	99.467	99.503	99.431	0.061	Attica, blue/gray	Biface flake	No	Unit 115 SW	21-66	Count (2) B
2021-07-09	463.303	496.561	99.398			0.062	Attica, white/green	Biface flake	No	Unit 114 SE	21-67
2021-07-09	463.82	495.66	99.455			0.047	Attica, white/green	Biface flake	No	Unit 115 NE	21-68
2021-07-09	463.75	495.25	99.416	99.428	99.404	0.048	Attica, white/green	Biface flake	No	Unit 115 NW	21-69
2021-07-09	463.54	495.32	99.531			0.115	Attica, white/green	Biface flake	No	Unit 115 NW	21-70	First 5 cm below plow
2021-07-09	463.75	495.25	99.428	99.428	99.428	0.028	Attica, white/green	Biface flake	No	Unit 115 NW	21-71
2021-07-09	463.25	495.25	99.53	99.548	99.512	0.154	Constantine	Biface flake	No	Unit 115 SW	21-72	First 5 cm below plow
2021-07-09	463.756	495.269	99.404			0.46	Greywacke	Biface flake	No	Unit 115 NW	21-73
2021-07-09	463.25	495.25	99.467	99.503	99.431	0.117	Attica, blue/gray	Shatter	Yes	Unit 115 SW	21-74	Count (2), A
2021-07-09	463.25	496.25	99.445	99.48	99.41	0.09	Attica, white/green	Shatter	Yes	Unit 114 SW	21-75
2021-07-09	463.455	495.274	99.501			0.019	Attica, white/green	Shatter	No	Unit 115 SW	21-76
2021-07-24	462.75	496.25	99.525	99.546	99.504	0.067	Attica, blue/gray	Biface flake	No	Unit 124 NW	21-77	Count (5), B
2021-07-24	462.25	495.25	99.424	99.532	99.495	0.098	Attica, blue/gray	Biface flake	No	Unit 125 SW	21-78	Count (2), A
2021-07-24	462.75	496.25	99.528	99.548	99.507	0.056	Attica, blue/gray	Biface flake	No	Unit 124 NW	21-79
2021-07-24	462.75	496.25	99.525	99.546	99.504	0.009	Attica, blue/gray	Biface flake	No	Unit 124 NW	21-80	Count (5), D
2021-07-24	462.75	495.25	99.493	99.536	99.45	0.021	Attica, blue/gray	Biface flake	No	Unit 125 NW	21-81
2021-07-24	462.25	495.25	99.424	99.532	99.495	0.012	Attica, blue/gray	Biface flake	No	Unit 125 SW	21-82	Count (2), B
2021-07-24	462.5	498.5	99.525	99.55	99.5	0.124	Attica, gray/tan	Biface flake	No	Unit 122 No quad	21-83	Count (2)
2021-07-24	463.64	496.3	99.42			0.063	Attica, white/green	Biface flake	No	Unit 114	21-84	In situ, Flat lying
2021-07-24	462.75	496.25	99.525	99.546	99.504	0.177	Attica, white/green	Biface flake	No	Unit 124 NW	21-85	Count (5), A
2021-07-24	462.75	496.25	99.525	99.546	99.504	0.088	Attica, white/green	Biface flake	No	Unit 124 NW	21-86	Count (5), C
2021-07-24	462.75	498.75	99.521	99.55	99.491	0.025	Attica, white/green	Biface flake	No	Unit 122 NE	21-87
2021-07-24	462.75	498.25	99.439	99.439	99.439	0.013	Attica, white/green	Biface flake	No	Unit 122 NW	21-88
2021-07-24	462.25	498.75	99.506	99.55	99.462	0.009	Attica, white/green	Biface flake	No	Unit 122 SE	21-89	Count (2), A
2021-07-24	462.75	495.25	99.507	99.484	99.53	0.04	Attica, white/green	Biface flake	No	Unit 125 NW	21-90	Count (2), A
2021-07-24	462.75	495.25	99.507	99.484	99.53	0.013	Attica, white/green	Biface flake	No	Unit 125 NW	21-91	Count (2), B
2021-07-24	462.25	498.25	99.462	99.48	99.444	0.036	Constantine	Biface flake	No	Unit 122 SW	21-92
2021-07-24	462.07	496.88	99.53			1.356	Greywacke	Biface flake	No	Unit 124	21-93	Verticle
2021-07-24	462.25	498.75	99.506	99.55	99.462	0.034	Red	Biface flake	Yes	Unit 122 SE	21-94	Count (2), B
2021-07-24	462.5	498.5	99.525	99.55	99.5	0.099	White	Biface flake	No	Unit 122 No	21-95	Count (2)
2021-07-24	462.1	495.16	99.546			0.242	Attica, blue/gray	Scraper retouch	No	Unit 125 SW	21-96	Verticle
2021-07-24	464.61	495.2	99.502			0.018	Attica, blue/gray	Shatter	No	Unit 105 NW	21-97
2021-07-24	462.75	496.25	99.525	99.546	99.504	0.009	Attica, blue/gray	Shatter	No	Unit 124 NW	21-98	Count (5), E
2021-07-24	462.25	498.75	99.505	99.526	99.484	0.007	Attica, white/green	Shatter	No	Unit 122 SE	21-99
2021-07-24	462.25	498.25	99.512	99.533	99.49	0.031	Attica, white/green	Shatter	No	Unit 122 SW	21-100
2021-07-24	464.75	495.25	99.5075	99.54	99.475	0.007	Greywacke	Shatter	No	Unit 105 NW	21-101
2021-07-31	464.75	496.75	99.539	99.56	99.518	0.037	Attica, white/green	Angular chert	No	Unit 104 NE	21-102
2021-07-31	464.75	496.25	99.528	99.549	99.507	0.059	Attica, blue/gray	Biface flake	No	Unit 104 NW	21-103	Count (2), A
2021-07-31	462.75	497.25	99.52	99.534	99.505	0.145	Attica, blue/gray	Biface flake	No	Unit 123 NW	21-104	Count (4), B
2021-07-31	464.25	496.75	99.537	99.553	99.52	0.041	Attica, blue/gray	Biface flake	No	Unit 104 SE	21-105	Count (2), B
2021-07-31	464.25	496.25	99.492	99.509	99.474	0.019	Attica, blue/gray	Biface flake	No	Unit 104 SW	21-106
2021-07-31	462.75	497.25	99.484	99.502	99.466	0.011	Attica, blue/gray	Biface flake	No	Unit 123 NW	21-107
2021-07-31	462.75	497.25	99.52	99.534	99.505	0.039	Attica, blue/gray	Biface flake	No	Unit 123 NW	21-108	Count (4), D
2021-07-31	462.75	497.25	99.502	99.503	99.501	0.261	Attica, white/green	Biface flake	No	Unit 123 NW	21-109
2021-07-31	462.75	495.75	99.495	99.52	99.47	0.08	Attica, white/green	Biface flake	Yes	Unit 125 NE	21-110	Count (2), A
2021-07-31	462.75	497.25	99.52	99.534	99.505	0.633	Attica, white/green	Biface flake	No	Unit 123 NW	21-111	Count (4), A
2021-07-31	464.29	496.7	99.52			0.043	Attica, white/green	Biface flake	No	Unit 104 SE	21-112	Flat lying
2021-07-31	464.37	496.53	99.547			0.022	Attica, white/green	Biface flake	No	Unit 104 SW	21-113	Flat lying
2021-07-31	462.75	496.75	99.492	99.517	99.466	0.022	Attica, white/green	Biface flake	No	Unit 124 NE	21-114
2021-07-31	462.75	495.75	99.495	99.52	99.47	0.014	Attica, white/green	Biface flake	Yes	Unit 125 NE	21-115	Count (2), B
2021-07-31	462.25	495.25	99.458	99.468	99.448	0.059	Attica, white/green	Biface flake	No	Unit 125 SW	21-116	Count (2), A
2021-07-31	462.25	495.25	99.458	99.468	99.448	0.011	Attica, white/green	Biface flake	No	Unit 125 SW	21-117	Count (2), B
2021-07-31	464.75	496.25	99.528	99.549	99.507	0.046	Purple	Biface flake	Yes	Unit 104 NW	21-118	Count (2), B
2021-07-31	464.25	496.75	99.537	99.553	99.52	0.015	Purple	Biface flake	No	Unit 104 SE	21-119	Count (2), A
2021-07-31	462.5	497.5	99.55	99.55	99.55	0.07	Attica, white/green	Scraper retouch	No	Unit 123	21-120	Just sub plow
2021-07-31	462.75	497.25	99.52	99.534	99.505	0.058	Attica, blue/gray	Shatter	No	Unit 123 NW	21-121	Count (4), C
2021-07-31	464.81	496.24	99.55			0.011	Attica, white/green	Shatter	No	Unit 104	21-122
2021-07-31	462.75	495.25	99.499	99.527	99.47	0.076	Mercer	Shatter	Yes	Unit 125 NW	21-123	mercer?
2021-08-01	462.64	495.7	99.451			0.085	Attica, blue/gray	Angular chert	Yes	Unit 125 NE	21-124	Angular chert
2021-08-01	462.69	495.31	99.464			0.224	Attica, blue/gray	Angular chert	No	Unit 125 NW	21-125
2021-08-01	462.77	496.46	99.439			1.014	Attica, white/green	Angular chert	No	Unit 124 NW	21-126	In situ, Flat lying
2021-08-01	462.75	495.25	99.45	99.464	99.435	0.709	Attica, blue/gray	Biface flake	No	Unit 125 NW	21-127
2021-08-01	462.25	497.75	99.477	99.5	99.454	0.047	Attica, white/green	Biface flake	No	Unit 123 SE	21-128	Count (2), A
2021-08-01	462.75	495.75	99.44	99.45	99.43	0.069	Attica, white/green	Biface flake	No	Unit 125 NE	21-129	Count (2), A
2021-08-01	464.25	495.25	99.436	99.446	99.426	0.061	Attica, white/green	Biface flake	No	Unit 105 SW	21-130
2021-08-01	463.5	496.95	99.44			0.019	Attica, white/green	Biface flake	No	Unit 114	21-131	sectoin cleaning
2021-08-01	462.25	497.75	99.477	99.5	99.454	0.015	Attica, white/green	Biface flake	Yes	Unit 123 SE	21-132	Count (2), B
2021-08-01	462.75	495.75	99.44	99.45	99.43	0.041	Attica, white/green	Shatter	No	Unit 125 NE	21-133	Count (2), B
2021-08-10	462.5	496.95	99.473	99.506	99.454	0.119	Attica, blue/gray	Biface flake	No	Unit 124 East balk	21-134	Count (2), B
2021-08-10	464.5	495.95	99.525	99.54	99.51	0.064	Attica, blue/gray	Biface flake	No	Unit 105 East balk	21-135	East balk is 15 cm wide and goes into Unit 105
2021-08-10	463.5	495.95	99.423	99.434	99.411	0.038	Attica, white/green	Biface flake	No	Unit 115 East balk	21-136
2021-08-10	462.5	496.95	99.473	99.506	99.454	0.089	Attica, white/green	Biface flake	No	Unit 124 East balk	21-137	Count (2), A
2021-08-10	464.85	496.01	99.542			0.016	Attica, white/green	Biface flake	No	Unit 105 East balk	21-138	East balk is 15 cm wide and goes into Unit 105
2021-08-10	463.5	495.95	99.499	99.513	99.485	0.009	Attica, white/green	Biface flake	No	Unit 115 East balk	21-139	Count (2), B
2021-08-10	463.5	495.95	99.499	99.513	99.485	0.025	Attica, white/green	Biface flake	No	Unit 115 East balk	21-140	Count (2), A
2021-08-10	462.5	497.95	99.53	99.53	99.53	0.026	White	Biface flake	No	Unit 123 East balk	21-141	Near plow zone line
2021-08-10	462.5	497.95	99.476	99.5	99.452	0.065	Attica, blue/gray	Scraper retouch	No	Unit 123 East balk	21-142
2021-08-10	463.5	496.95	99.546	99.567	99.524	0.052	Attica, white/green	Shatter	No	Unit 114 East balk	21-143	Count (2), A
2021-08-10	463.5	496.95	99.546	99.567	99.524	0.019	Constantine	Shatter	Yes	Unit 114 East balk	21-144	Count (2), B
2021-08-13	464.05	495.5	99.478	99.483	99.473	0.096	Attica, blue/gray	Biface flake	Yes	Unit 105 South balk	21-145
2021-08-13	463.72	497.92	99.457			0.05	Attica, blue/gray	Biface flake	No	Unit 113 East balk	21-146	In situ
2021-08-13	462.95	495.5	99.53	99.56	99.499	0.15	Attica, blue/gray	Biface flake	No	Unit 125 North balk	21-147
2021-08-13	464.05	495.5	99.536	99.558	99.513	0.038	Attica, blue/gray	Biface flake	No	Unit 105 South balk	21-148
2021-08-13	463.2	497.95	99.52			0.176	Attica, white/green	Biface flake	No	Unit 113	21-149	In situ, Flat lying, w/ sed
2021-08-13	463.5	497.95	99.438	99.453	99.423	0.054	Attica, white/green	Biface flake	No	Unit 113 East balk	21-150
2021-08-13	463.9	497.91	99.51			0.093	Attica, white/green	Biface flake	Yes	Unit 113 East balk	21-151	In situ, Flat lying
2021-08-13	464.05	495.25	99.503	99.533	99.472	0.043	Attica, white/green	Biface flake	No	Unit 105 South balk	21-152	West half of balk
2021-08-13	463.5	497.95	99.489	99.51	99.468	0.043	Attica, white/green	Biface flake	No	Unit 113 East balk	21-153
2021-08-13	462.75	497.25	99.447	99.454	99.439	0.032	Attica, white/green	Biface flake	No	Unit 123 NW	21-154
2021-08-13	462.95	498.25	99.511	99.545	99.477	0.128	Other, coarse	Biface flake	No	Unit 122 North balk	21-155	West half of balk
2021-08-13	462.95	496.25	99.525	99.56	99.49	0.235	Attica, blue/gray	Scraper retouch	No	Unit 124 North balk	21-156	West half of balk
2021-08-13	462.95	498.5	99.551	99.557	99.545	0.016	Attica, white/green	Shatter	No	Unit 122 North balk	21-157
2021-08-13	462.95	497.5	99.467	99.5	99.434	0.02	Attica, white/green	Shatter	No	Unit 123 North balk	21-158
2021-08-13	463.5	496.95	99.527	99.538	99.516	0.068	Constantine	Shatter	No	Unit 114 East balk	21-159
2021-08-14	464.86	496.99	99.519			0.035	Purple	Biface flake	Yes	Unit 104 NE	21-160
2021-08-14	464.5	496.95	99.471	99.499	99.443	0.018	Attica, blue/gray	Shatter	Yes	Unit 104 East 10 cm	21-161
2021-08-16	463.75	498.75	99.413	99.432	99.393	0.04	Attica, blue/gray	Biface flake	No	Unit 112 NE	21-162
2021-08-16	462.32	495.2	99.422			0.326	Attica, blue/gray	Biface flake	No	Unit 125	21-163	Flat lying, w/ sediment
2021-08-16	463.75	498.25	99.413	99.43	99.395	0.116	Attica, white/green	Biface flake	No	Unit 112 NW	21-164	Count (2), A
2021-08-16	464.75	496.75	99.411	99.383	99.439	0.091	Attica, white/green	Biface flake	No	Unit 104 NE	21-165
2021-08-16	463.75	498.25	99.413	99.43	99.395	0.016	Attica, white/green	Biface flake	No	Unit 112 NW	21-166	Count (2), B
2021-08-16	462.25	495.25	99.42	99.43	99.41	0.025	Attica, white/green	Biface flake	No	Unit 125 SW	21-167
2021-08-16	462.75	495.25	99.417	99.43	99.403	0.02	White	Biface flake	No	Unit 125 NW	21-168	Count (2), B
2021-08-16	463.75	498.75	99.388	99.41	99.365	0.021	Attica, white/green	Shatter	No	Unit 112 NE	21-169
2021-08-16	463.25	498.25	99.402	99.422	99.382	0.01	Attica, white/green	Shatter	No	Unit 112 SW	21-170
2021-08-16	462.75	495.25	99.417	99.43	99.403	0.021	Attica, white/green	Shatter	No	Unit 125 NW	21-171	Count (2), A
2021-08-23	463.25	495.25	99.397	99.425	99.369	0.253	Attica, blue/gray	Biface flake	No	Unit 115 SW	21-172	Count(4) A
2021-08-23	463.25	495.25	99.397	99.425	99.369	0.133	Attica, blue/gray	Biface flake	Yes	Unit 115 SW	21-173	Count(4) B
2021-08-23	462.6	495.73	99.386			0.527	Attica, blue/gray	Biface flake	No	Unit 125 NE	21-174	In situ, w/ photos and sediment
2021-08-23	463.25	495.75	99.392	99.419	99.364	0.057	Attica, white/green	Biface flake	No	Unit 115 SE	21-175
2021-08-23	463.21	495.58	99.35			0.107	Attica, white/green	Biface flake	No	Unit 115 SW	21-176
2021-08-23	463.15	495.46	99.351			0.025	Attica, white/green	Biface flake	No	Unit 115 SW	21-177
2021-08-23	462.25	498.75	99.417	99.429	99.404	0.138	Attica, white/green	Biface flake	No	Unit 122 SE	21-178
2021-08-23	462.75	495.75	99.394	99.42	99.368	0.307	Attica, white/green	Biface flake	No	Unit 125 NE	21-179	Count (2), B
2021-08-23	463.75	495.25	99.374	99.4	99.348	0.029	Attica, white/green	Biface flake	No	Unit 115 NW	21-180
2021-08-23	462.69	495.76	99.345			0.036	Attica, white/green	Biface flake	No	Unit 125	21-181
2021-08-23	462.75	495.25	99.397	99.42	99.374	0.029	Attica, white/green	Biface flake	Yes	Unit 125 NW	21-182
2021-08-23	462.25	495.25	99.393	99.408	99.379	0.011	Attica, white/green	Biface flake	No	Unit 125 SW	21-183	Count (2), B
2021-08-23	463.25	495.25	99.397	99.425	99.369	0.067	Constantine	Biface flake	Yes	Unit 115 SW	21-184	Count (4), C
2021-08-23	463.69	495.79	99.308			0.23	Constantine	Biface flake	No	Unit 115 NE	21-185	Verticle
2021-08-23	462.25	495.25	99.393	99.408	99.379	0.535	Mercer	Biface flake	Yes	Unit 125 SW	21-186	Count (2), A
2021-08-23	463.25	495.25	99.397	99.425	99.369	0.537	Attica, white/green	Scraper retouch	No	Unit 115 SW	21-187	Count (4), D
2021-08-23	462.75	495.75	99.394	99.42	99.368	0.04	Attica, blue/gray	Shatter	No	Unit 125 NE	21-188	Count (2), A
2021-08-23	462.75	498.75	99.409	99.431	99.387	0.025	Attica, gray/tan	Shatter	No	Unit 122 NE	21-189
2021-09-01	462.25	496.75	99.406	99.445	99.367	0.064	Attica, blue/gray	Biface flake	No	Unit 124 SE	21-190
2021-09-01	463.75	498.25	99.384	99.388	99.379	0.109	Attica, white/green	Biface flake	No	Unit 112 NW	21-191
2021-09-01	462.58	497.14	99.391			0.063	Attica, white/green	Biface flake	No	Unit 123 NW	21-192
2021-09-01	462.75	497.25	99.412	99.438	99.386	0.293	Attica, white/green	Biface flake	No	Unit 123 NW	21-193	edge bite flake
2021-09-01	463.25	496.75	99.391	99.408	99.373	0.592	Attica, white/green	Biface flake	No	Unit 114 SE	21-194
2021-09-01	463.25	498.25	99.363	99.39	99.335	0.031	Attica, white/green	Biface flake	No	Unit 112 SW	21-195
2021-09-01	463.25	498.25	99.326	99.335	99.316	0.073	Attica, white/green	Biface flake	No	Unit 112 SW	21-196	Count (2), A
2021-09-01	463.8	497.9	99.38			0.042	Attica, white/green	Biface flake	No	Unit 113	21-197	In situ, w/ sed.
2021-09-01	463.74	497.8	99.368			0.024	Attica, white/green	Biface flake	No	Unit 113	21-198	In situ, w/ sed.
2021-09-01	462.75	496.75	99.391	99.415	99.367	0.032	Attica, white/green	Biface flake	No	Unit 124 NE	21-199
2021-09-01	462.75	496.25	99.401	99.443	99.358	0.019	Attica, white/green	Biface flake	No	Unit 124 NW	21-200
2021-09-01	462.25	496.25	99.426	99.443	99.408	0.022	Attica, white/green	Biface flake	No	Unit 124 SW	21-201
2021-09-01	462.25	496.25	99.361	99.361	99.361	0.059	Attica, blue/gray	Scraper retouch	No	Unit 124 SW	21-202
2021-09-01	463.75	497.75	99.38	99.38	99.38	0.025	Attica, blue/gray	Shatter	No	Unit 113 NE	21-203
2021-09-01	463.25	498.25	99.326	99.335	99.316	0.032	Attica, white/green	Shatter	No	Unit 112 SW	21-204	Count (2), B
2021-09-01	463.85	497.97	99.38			0.006	Attica, white/green	Shatter	No	Unit 113	21-205
2021-09-01	463.75	497.75	99.395	99.401	99.389	0.032	Attica, white/green	Shatter	No	Unit 113 NE	21-206
2021-09-01	462.75	497.25	99.415	99.439	99.39	0.002	Attica, white/green	Shatter	No	Unit 123 NW	21-207
2021-09-01	463.75	498.25	99.365	99.393	99.336	0.016	Mercer	Shatter	No	Unit 112 NW	21-208	(black)
2021-09-05	463.75	497.25	99.36	99.34	99.38	0.187	Attica, blue/gray	Biface flake	No	Unit 113 NW	21-209
2021-09-05	464.422	500.777	99.524			0.05	Attica, blue/gray	Biface flake	No	Unit 210	21-210	Count(2), A
2021-09-05	464.422	500.777	99.524			0.02	Attica, blue/gray	Biface flake	No	Unit 210	21-211	Count(2), B
2021-09-05	463.5	500.5	99.529	99.557	99.501	0.048	Attica, blue/gray	Biface flake	No	Unit 220	21-212
2021-09-05	464.25	500.75	99.516	99.524	99.507	0.685	Attica, blue/gray	Biface flake	Yes	Unit 210 SE	21-213	Count (2), B
2021-09-05	462.23	497.9	99.341			0.057	Attica, white/green	Biface flake	No	Unit 123	21-214	In situ, w/ sed., video
2021-09-05	464.25	496.75	99.358	99.374	99.342	0.019	Attica, white/green	Biface flake	No	Unit 104 SE	21-215
2021-09-05	464.75	500.25	99.525	99.55	99.5	0.015	White	Biface flake	No	Unit 210 NW	21-216
2021-09-05	462.84	497.775	99.342			0.018	Attica, white/green	Shatter	No	Unit 113 NE	21-217	In situ, w/ sediment
2021-09-05	464.25	500.75	99.541	99.558	99.524	0.047	Attica, white/green	Shatter	No	Unit 210 SE	21-218	Count (2), B
2021-09-05	464.25	500.75	99.541	99.558	99.524	0.042	White	Shatter	No	Unit 210 SE	21-219	Count (2), A
2021-09-05	464.25	500.75	99.516	99.524	99.507	0.021	White	Shatter	No	Unit 210 SE	21-220	Count (2), A
2021-09-11	462.75	497.25	99.297	99.329	99.264	0.044	Attica, blue/gray	Biface flake	No	Unit 123 NW	21-221	Count (2), B
2021-09-11	464.66	500.66	99.482			0.811	Attica, blue/gray	Biface flake	No	Unit 210	21-222	Flat lying, w/ Sed Sample, video
2021-09-11	463.25	500.25	99.484	99.502	99.465	0.168	Attica, white/green	Biface flake	No	Unit 220 SW	21-223	Count (4), B
2021-09-11	464.22	496.79	99.275			0.017	Attica, white/green	Biface flake	No	Unit 104 SE	21-224
2021-09-11	464.25	496.75	99.32	99.325	99.315	0.039	Attica, white/green	Biface flake	No	Unit 104 SE	21-225
2021-09-11	462.25	496.75	99.322	99.35	99.294	0.024	Attica, white/green	Biface flake	No	Unit 124 SE	21-226	Count (2), B
2021-09-11	464.41	500.38	99.46			0.026	Attica, white/green	Biface flake	No	Unit 210 SE	21-227
2021-09-11	463.25	500.25	99.484	99.502	99.465	0.046	Attica, white/green	Biface flake	No	Unit 220 SW	21-228	Count (4), D
2021-09-11	462.75	497.25	99.297	99.329	99.264	0.022	Constantine	Biface flake	No	Unit 123 NW	21-229	Count (2), A
2021-09-11	463.25	500.25	99.484	99.502	99.465	0.196	Attica, blue/gray	Shatter	No	Unit 220 SW	21-230	Count (4), C
2021-09-11	462.75	497.25	99.302	99.322	99.282	0.021	Attica, white/green	Shatter	No	Unit 123 NW	21-231
2021-09-11	462.25	496.75	99.322	99.35	99.294	0.025	Attica, white/green	Shatter	No	Unit 124 SE	21-232	Count (2), A
2021-09-11	463.25	500.25	99.484	99.502	99.465	0.046	White	Shatter	No	Unit 220 SW	21-233	Count (4), A
2021-09-18	462.25	496.25	99.339	99.351	99.328	0.898	Constantine	Angular chert	No	Unit 124 SW	21-234	angular chert
2021-09-18	462.25	496.25	99.305	99.328	99.281	0.062	Attica, blue/gray	Biface flake	No	Unit 124 SW	21-235	Count (2), A
2021-09-18	464.26	500.58	99.472			0.282	Attica, blue/gray	Biface flake	No	Unit 210	21-236	w/ Sed.
2021-09-18	462.75	495.75	99.311	99.337	99.285	0.038	Attica, blue/gray	Biface flake	No	Unit 125 NE	21-237	Count (2), A
2021-09-18	462.75	495.75	99.311	99.337	99.285	0.015	Attica, blue/gray	Biface flake	No	Unit 125 NE	21-238	Count (2), B
2021-09-18	464.75	500.25	99.398	99.415	99.38	0.05	Attica, blue/gray	Biface flake	No	Unit 210 NW	21-239
2021-09-18	462.75	495.25	99.322	99.331	99.313	0.021	Attica, white/green	Biface flake	No	Unit 125 NW	21-240
2021-09-18	462.75	495.25	99.272	99.275	99.268	0.031	Attica, white/green	Biface flake	No	Unit 125 NW	21-241	Count (2), A
2021-09-18	462.75	495.25	99.272	99.275	99.268	0.01	Attica, white/green	Biface flake	No	Unit 125 NW	21-242	Count (2), B
2021-09-18	462.25	495.25	99.348	99.365	99.33	0.013	Attica, white/green	Biface flake		Unit 125 SW	21-243
2021-09-18	465.25	500.25	99.52	99.543	99.497	0.21	Attica, white/green	Biface flake	No	Unit 200 SW	21-244
2021-09-18	462.75	495.25	99.294	99.313	99.275	0.018	Attica, white/green	Biface flake	No	Unit 125 NW	21-245	Count (2), A
2021-09-18	462.5	496.25	99.3	99.35	99.25	0.087	Marsh	Biface flake	Yes	Unit 124 NW and SW	21-246
2021-09-18	462.25	496.25	99.305	99.328	99.281	0.012	Attica, blue/gray	Shatter	No	Unit 124 SW	21-247	Count (2), B
2021-09-18	462.75	495.25	99.294	99.313	99.275	0.034	Attica, blue/gray	Shatter	No	Unit 125 NW	21-248	Count (2), B
2021-09-18	462.25	496.5	99.282	99.282	99.282	0.023	Attica, white/green	Shatter	No	Unit 124 SW and SE	21-249	(Southern portion)
2021-09-24	463.75	500.25	99.373	99.402	99.344	0.016	Attica, blue/gray	Biface flake	No	Unit 220 NW	21-250
2021-09-24	463.75	500.75	99.354	99.354	99.354	0.013	Attica, blue/gray	Shatter	No	Unit 220 NE	21-251
2021-09-26	465.75	500.25	99.467	99.497	99.436	0.03	Attica, blue/gray	Biface flake	No	Unit 200 NW	21-252	Count (2), A
2021-09-26	462.25	500.25	99.531	99.544	99.517	0.035	Attica, blue/gray	Biface flake	No	Unit 230 SW	21-253
2021-09-26	462.25	500.25	99.526	99.544	99.508	0.095	Attica, blue/gray	Biface flake	No	Unit 230 SW	21-254	Plow Zone?
2021-09-26	462.37	500.75	99.476	99.5	99.452	0.313	Attica, gray/tan	Biface flake	No	Unit 230 SE	21-255	North 1/2 of SE
2021-09-26	465.75	500.25	99.483	99.497	99.469	0.013	Attica, white/green	Biface flake	No	Unit 200 NW	21-256
2021-09-26	465.75	500.25	99.467	99.497	99.436	0.013	Attica, white/green	Biface flake	No	Unit 200 NW	21-257	Count (2), B
2021-09-26	465.25	500.25	99.465	99.492	99.437	0.014	Attica, white/green	Biface flake	No	Unit 200 SW	21-258
2021-09-26	465.75	500.75	99.484	99.513	99.455	0.047	Constantine	Biface flake	No	Unit 200 NE	21-259
2021-09-26	463.5	500.5	99.25	99.3	99.2	0.011	Mercer	Biface flake	No	Unit 220	21-260
2021-09-26	462.37	500.25	99.476	99.503	99.448	0.025	Red	Biface flake	Yes	Unit 230 SW	21-261	Noth half of SW
2021-09-26	462.75	500.58	99.482	99.51	99.454	0.019	Attica, white/green	Shatter	No	Unit 230 NE	21-262	West 1/3 of NE
2021-09-26	462.08	500.94	99.513			0.034	Red	Shatter	Yes	Unit 230	21-263
2021-09-26	462.75	500.75	99.536	99.548	99.523	0.016	White	Shatter	No	Unit 230 NE	21-264	Plow Zone? (are these the ones on the video for Aaron)
2021-10-02	465.85	500.27	99.376			0.082	Attica, blue/gray	Biface flake	No	Unit 200	21-265	w/ sed.
2021-10-02	463.95	497.89	99.496			0.039	Attica, blue/gray	Biface flake	No	Unit 103	21-266	(remaining portion from 2020)
2021-10-02	464.98	495.5	99.31	99.36	99.26	0.034	Attica, blue/gray	Biface flake	No	Unit 105 North wall	21-267	5cm thick, removed in 3 levels
2021-10-02	463.95	497.5	99.5	99.51	99.49	0.043	Attica, blue/gray	Biface flake	No	Unit 113 North balk	21-268	Count (4), B
2021-10-02	465.75	500.25	99.407	99.45	99.363	0.066	Attica, blue/gray	Biface flake	No	Unit 230 NW	21-269
2021-10-02	463.95	497.5	99.5	99.51	99.49	0.101	Attica, gray/tan	Biface flake	No	Unit 113 North balk	21-270	Count (4), C
2021-10-02	462.56	500.72	99.42			0.103	Attica, gray/tan	Biface flake	No	Unit 230	21-271
2021-10-02	462.12	497.83	99.23			0.039	Attica, white/green	Biface flake	No	Unit 123	21-272
2021-10-02	465.69	500.28	99.422			0.111	Attica, white/green	Biface flake	No	Unit 200	21-273	w/ Sed.
2021-10-02	463.95	497.5	99.5	99.51	99.49	0.73	Attica, white/green	Biface flake	No	Unit 113 North balk	21-274	Count (4), A
2021-10-02	462.75	500.25	99.43	99.45	99.41	0.006	Attica, white/green	Biface flake	No	Unit 230 NW	21-275	Count (2), B
2021-10-02	464.05	497.5	99.325	99.3	99.35	0.024	Cass co.	Biface flake	No	Unit 103	21-276	southern 10cm strip (remaining portion from 2020)
2021-10-02	463.95	497.5	99.5	99.51	99.49	0.133	Attica, blue/gray	Shatter	Yes	Unit 113 North balk	21-277	Count (4), D
2021-10-02	462.25	496.25	99.32	99.33	99.31	0.022	Attica, blue/gray	Shatter	No	Unit 124 SW	21-278
2021-10-02	462.75	500.25	99.43	99.45	99.41	0.007	Attica, gray/tan	Shatter	No	Unit 230 NW	21-279	Count (2), A
2021-10-02	462.58	500.81	99.424			0.018	Attica, white/green	Shatter	No	Unit 230	21-280
2021-10-02	462.25	500.75	99.426	99.397	99.454	0.017	Attica, white/green	Shatter	No	Unit 230 SE	21-281	West 1/3 of SE
2021-10-05	461.25	495.75	99.539	99.529	99.55	0.123	Attica, white/green	Angular chert	No	Unit 135 SE	21-282	Count (3), A
2021-10-05	461.25	495.75	99.539	99.529	99.55	0.039	Attica, white/green	Biface flake	No	Unit 135 SE	21-283	Count (3), B
2021-10-05	461.25	495.75	99.539	99.529	99.55	0.044	Attica, white/green	Biface flake	No	Unit 135 SE	21-284	Count (3), C
2021-10-05	461.25	495.25	99.507	99.507	99.507	0.176	Attica, white/green	Biface flake	No	Unit 135 SW	21-285	Count (4), A
2021-10-05	461.25	495.25	99.507	99.507	99.507	0.067	Attica, white/green	Biface flake	No	Unit 135 SW	21-286	Count (4), C
2021-10-05	461.52	495.19	99.526			0.383	Attica, white/green	Biface flake	No	Unit 135	21-287	First 5 cm including plow scars
2021-10-05	461.25	495.25	99.507	99.507	99.507	0.012	Attica, white/green	Biface flake	No	Unit 135 SW	21-288	Count (4), B
2021-10-05	461.75	495.75	99.538	99.525	99.55	0.02	Attica, white/green	Shatter	No	Unit 135 NE	21-289	First 5 cm including plow scars
2021-10-05	461.25	495.25	99.507	99.507	99.507	0.014	Other, white/red	Shatter	Yes	Unit 135 SW	21-290	Count (4), D
2021-10-07	464.25	498.75	99.15	99.15	99.15	0.027	Other	Biface flake	No	Unit 101	21-291	Hand taken (Top and btm of level was shot in w/ total station)
2021-10-09	461.75	495.75	99.48	99.484	99.476	0.081	Attica, blue/gray	Biface flake	No	Unit 135 NE	21-292
2021-10-09	462.75	500.75	99.422	99.457	99.386	0.057	Attica, blue/gray	Biface flake	No	Unit 230 NE	21-293
2021-10-09	461.75	495.75	99.455	99.47	99.44	0.022	Attica, blue/gray	Biface flake	No	Unit 135 NE	21-294
2021-10-09	461.61	495.89	99.447			0.06	Attica, white/green	Biface flake	No	Unit 135 NE	21-295
2021-10-09	462.75	500.75	99.378	99.386	99.369	0.04	Attica, white/green	Biface flake	No	Unit 230 NE	21-296
2021-10-09	461.25	495.75	99.486	99.462	99.509	0.231	Attica, white/green	Biface flake	No	Unit 135 SE	21-297
2021-10-09	462.75	500.75	99.499	99.513	99.484	0.016	Attica, white/green	Biface flake	No	Unit 135 NE	21-298
2021-10-09	461.75	495.25	99.494	99.51	99.478	0.022	Attica, white/green	Biface flake	No	Unit 135 NW	21-299	Count (2), B, w/ sed
2021-10-09	462.78	500.8	99.457			0.022	White	Biface flake	No	Unit 230	21-300	Not Flat
2021-10-09	462.25	500.75	99.389	99.397	99.381	0.024	Marsh	Shatter	No	Unit 230 SE	21-301
2021-10-09	462.75	500.75	99.425	99.457	99.392	0.041	White	Shatter	No	Unit 230 NE	21-302
2021-10-09	462.75	500.75	99.346	99.366	99.325	0.03	White	Shatter	No	Unit 230 NE	21-303
2021-10-17	461.38	496.98	99.49			0.104	Attica, white/green	Angular chert	No	Unit 134	21-304	In wall at very tip of deep a plow tine visable in the profile
2021-10-17	461.75	496.75	99.531	99.544	99.517	0.097	Attica, blue/gray	Biface flake	No	Unit 134 NE	21-305
2021-10-17	461.75	496.75	99.549	99.549	99.549	0.078	Attica, blue/gray	Biface flake	No	Unit 134 NE	21-306
2021-10-17	461.75	496.75	99.513	99.517	99.509	0.22	Attica, blue/gray	Biface flake	No	Unit 134 NE	21-307	Count (2), A
2021-10-17	461.75	496.25	99.45	99.477	99.423	0.255	Attica, blue/gray	Biface flake	No	Unit 134 NW	21-308
2021-10-17	461.25	496.75	99.522	99.542	99.502	0.58	Attica, blue/gray	Biface flake	No	Unit 134 SE	21-309
2021-10-17	461.67	496.24	99.454			0.127	Attica, blue/gray	Biface flake	No	Unit 134	21-310	In situ, w/ sed., Flat lying
2021-10-17	461.75	496.75	99.513	99.517	99.509	0.056	Attica, blue/gray	Biface flake	No	Unit 134 NE	21-311	Count (2), B
2021-10-17	461.75	495.75	99.449	99.477	99.422	0.02	Attica, blue/gray	Biface flake	No	Unit 135 NE	21-312
2021-10-17	461.75	495.75	99.393	99.403	99.382	0.032	Attica, blue/gray	Biface flake	No	Unit 135 NE	21-313
2021-10-17	464.04	500.5	99.23	99.23	99.23	0.018	Attica, blue/gray	Biface flake	No	Unit 210-220 balk	21-314
2021-10-17	461.75	495.75	99.376	99.398	99.353	0.091	Attica, white/green	Biface flake	No	Unit 135 NE	21-315
2021-10-17	461.75	496.75	99.495	99.509	99.481	0.06	Attica, white/green	Biface flake	No	Unit 134 NE	21-316	Count (3), A
2021-10-17	461.75	496.75	99.495	99.509	99.481	0.046	Attica, white/green	Biface flake	No	Unit 134 NE	21-317	Count (3), B
2021-10-17	462.95	500.5	99.463	99.49	99.435	0.014	Attica, white/green	Biface flake	No	Unit 230 balk	21-318	entirely w/in unit 230 (10cm from North wall).
2021-10-17	461.75	495.25	99.356	99.382	99.33	0.009	Attica, white/green	Biface flake	No	Unit 135 NW	21-319
2021-10-17	461.75	496.75	99.46	99.477	99.443	0.04	Other, coarse	Biface flake	Yes	Unit 134 NE	21-320	Count (2), B
2021-10-17	461.75	496.75	99.46	99.477	99.443	0.066	Other, tan	Biface flake	No	Unit 134 NE	21-321	Count (2), A
2021-10-17	461.75	496.75	99.495	99.509	99.481	0.012	Attica, blue/gray	Shatter	No	Unit 134 NE	21-322	Count (3), C
2021-10-17	461.25	496.25	99.489	99.502	99.477	0.028	Attica, white/green	Shatter	No	Unit 134 SW	21-323
2021-10-19	461.71	496.54	99.4			0.061	Attica, blue/gray	Biface flake	Yes	Unit 134 NW	21-324
2021-10-19	461.25	496.25	99.423	99.435	99.411	0.023	Attica, blue/gray	Biface flake	No	Unit 134 SW	21-325
2021-10-19	461.25	496.25	99.302	99.327	99.276	0.041	Attica, blue/gray	Biface flake	No	Unit 134 SW	21-326
2021-10-19	461.5	496.05	99.253	99.282	99.223	0.013	Attica, blue/gray	Biface flake	No	Unit 200 SE	21-327
2021-10-19	462.5	500.98	99.26				Attica, blue/gray	Biface flake	No	Unit 230	21-328
2021-10-19	462.5	500.98	99.26			0.25	Attica, blue/gray	Biface flake	No	Unit 230	21-329
2021-10-19	461.5	496.05	99.44	99.468	99.412	0.04	Attica, blue/gray	Biface flake	No	Unit 135-134 Balk	21-330
2021-10-19	461.43	496.055	99.529			0.171	Attica, white/green	Biface flake	No	Unit 135 Balk	21-331
2021-10-19	461.75	495.25	99.294	99.338	99.25	0.252	Attica, white/green	Biface flake	No	Unit 135 NW	21-332	Count (2), A
2021-10-19	461.5	496.05	99.306	99.332	99.28	0.137	Attica, white/green	Biface flake	No	Unit 135-134 Balk	21-333
2021-10-19	461.25	496.75	99.379	99.424	99.334	0.021	Attica, white/green	Biface flake	No	Unit 134 SE	21-334
2021-10-19	461.25	496.25	99.459	99.484	99.435	0.008	Attica, white/green	Biface flake	No	Unit 134 SW	21-335
2021-10-19	461.75	495.25	99.294	99.338	99.25	0.009	Attica, white/green	Biface flake	No	Unit 135 NW	21-336	Count (2), B
2021-10-19	461.75	495.25	99.494	99.51	99.478	0.014	Attica, white/green	Biface flake	No	Unit 135 NW	21-337	Count (2), A, w/ Sed
2021-10-19	461.5	496.05	99.499	99.529	99.468	0.014	Attica, white/green	Biface flake	Yes	Unit 135-134 Balk	21-338
2021-10-19	461.75	496.25	99.307	99.334	99.279	0.025	Attica, blue/gray	Shatter	No	Unit 134 NW	21-339
2021-10-27	464.5	500.025	99.44	99.48	99.4	0.148	Attica, blue/gray	Biface flake	No	Unit 210 West balk	21-340	Count (2), B
2021-10-27	462.5	500.025	99.29	99.34	99.24	0.035	Marsh	Biface flake	Yes	Unit 230 West balk	21-341
2021-10-27	464.5	500.025	99.44	99.48	99.4	0.035	Attica, blue/gray	Shatter	No	Unit 210 west balk	21-342	Count (2), A
5/1-2/2020	465.1	498.3	99.525	99.55	99.5	0.107	Attica, blue/gray	Biface flake	Yes	Unit 2	21-343	A, before TDS, X Y are spread throughout the unit w/in measured level
5/1-2/2020	465.3	498.2	99.525	99.55	99.5	0.057	Attica, blue/gray	Biface flake	No	Unit 2	21-344	C, before TDS, X Y are spread throughout the unit w/in measured level
5/1-2/2020	465.3	498.7	99.525	99.55	99.5	0.021	Attica, blue/gray	Biface flake	No	Unit 2	21-345	D, before TDS, X Y are spread throughout the unit w/in measured level
5/1-2/2020	465.1	498.8	99.525	99.55	99.5	0.009	Attica, blue/gray	Biface flake	No	Unit 2	21-346	B, before TDS, X Y are spread throughout the unit w/in measured level
5/1-2/2020	465.7	498.8	99.475	99.5	99.45	0.024	Attica, blue/gray	Biface flake	No	Unit 2	21-347	H, before TDS, X Y are spread throughout the unit w/in measured level
5/1-2/2020	465.5	498.6	99.525	99.55	99.5	0.075	Attica, white/green	Biface flake	No	Unit 2	21-348	F, before TDS, X Y are spread throughout the unit w/in measured level
5/1-2/2020	465.7	498.1	99.525	99.55	99.5	0.014	Attica, white/green	Biface flake	No	Unit 2	21-349	G, before TDS, X Y are spread throughout the unit w/in measured level
5/1-2/2020	465.9	498.2	99.475	99.5	99.45	0.009	Attica, blue/gray	Shatter	No	Unit 2	21-350	I, before TDS, X Y are spread throughout the unit w/in measured level
5/1-2/2020	465.9	498.7	99.475	99.5	99.45	0.003	Attica, blue/gray	Shatter	No	Unit 2	21-351	J, before TDS, X Y are spread throughout the unit w/in measured level
5/6-9/2020	465.75	497.75	99.5075	99.53	99.485	0.08	Attica, blue/gray	Biface flake	No	Unit 3 NE	21-352
5/6-9/2020	465.75	497.75	99.5075	99.53	99.485	0.02	Attica, blue/gray	Biface flake	No	Unit 3 NE	21-353
5/6-9/2020	465.75	497.75	99.5075	99.53	99.485	0.02	Attica, blue/gray	Biface flake	No	Unit 3 NE	21-354
5/6-9/2020	465.75	497.75	99.5075	99.53	99.485	0.08	Attica, blue/gray	Shatter	No	Unit 3 NE	21-355
Date	North	East	Elv Range Avg	Elv Range Top	Elv Range Btm	Weight	Chert Type	Flake Type	Heating	Unit and Id number
	465	499			Plow Zone	0.133	Attica, white/green	Biface flake	no	Unit 1 - 1
	465	499			Plow Zone	0.07	Attica, white/green	Biface flake	no	Unit 1 - 2
	465	499			Plow Zone	0.065	Attica, white/green	Biface flake	no	Unit 1 - 3
	465	499			Plow Zone	0.025	Attica, blue/gray	Biface flake	no	Unit 1 - 4
	465	490			Plow Zone	0.11	Mercer	Biface flake	no	Unit 10 - 1
	465	490			Plow Zone	0.07	Mercer	Biface flake	no	Unit 10 - 2
	465	490			Plow Zone	0.03	Mercer	Biface flake	no	Unit 10 - 3
	465	490			Plow Zone	0.172	Cass Co.	Biface flake	no	Unit 10 - 4
	465	490			Plow Zone	0.122	Cass Co.	Biface flake	no	Unit 10 - 5
	465	490			Plow Zone	0.136	Attica, white/green	Biface flake	no	Unit 10 - 6
	465	490			Plow Zone	0.081	White	Biface flake	no	Unit 10 - 7
	464	499			Plow Zone	0.119	Attica, white/green	Biface flake	no	Unit 101 - 10
	464	499			Plow Zone	0.033	Attica, white/green	Biface flake	no	Unit 101 - 11
	464	499			Plow Zone	0.058	Attica, white/green	Biface flake	no	Unit 101 - 12
	464	499			Plow Zone	0.106	Mercer	Biface flake	yes	Unit 101 - 2
	464	499			Plow Zone	0.18	Unknown, brown	Biface flake	no	Unit 101 - 3
	464	499			Plow Zone	0.028	Unknown, brown	Biface flake	no	Unit 101 - 4
	464	499			Plow Zone	0.049	Red Translucent	Scraper retouch	no	Unit 101 - 5
	464	499			Plow Zone	0.159	Constantine	Biface flake	no	Unit 101 - 6
	464	499			Plow Zone	0.089	Constantine	Biface flake	no	Unit 101 - 7
	464	499			Plow Zone	0.11	Attica, white/green	Biface flake	no	Unit 101 - 8
	464	499			Plow Zone	0.087	Attica, white/green	Biface flake	no	Unit 101 - 9
	464	498			Plow Zone	0.015	Attica, gray/tan	Biface flake	no	Unit 102 - 1
	464	498			Plow Zone	0.072	Attica, blue/gray	Biface flake	no	Unit 102 - 10
	464	498			Plow Zone	0.068	Attica, blue/gray	Biface flake	no	Unit 102 - 11
	464	498			Plow Zone	0.058	Attica, blue/gray	Biface flake	no	Unit 102 - 12
	464	498			Plow Zone	0.315	Attica, blue/gray	Biface flake	no	Unit 102 - 13
	464	498			Plow Zone	0.037	Mercer	Shatter	yes	Unit 102 - 14
	464	498			Plow Zone	0.091	Mercer	Biface flake	yes	Unit 102 - 15
	464	498			Plow Zone	0.16	Mercer	Biface flake	no	Unit 102 - 16
	464	498			Plow Zone	0.087	Mercer	Biface flake	no	Unit 102 - 17
	464	498			Plow Zone	0.159	Mercer	Biface flake	no	Unit 102 - 18
	464	498			Plow Zone	1.01	Greywacke	Biface flake	no	Unit 102 - 19
	464	498			Plow Zone	0.007	Attica, blue/gray	Biface flake	no	Unit 102 - 2
	464	498			Plow Zone	2.64	Greywacke	Biface flake	no	Unit 102 - 20
	464	498			Plow Zone	2.38	Greywacke	Biface flake	no	Unit 102 - 21
	464	498			Plow Zone	0.013	Attica, blue/gray	Biface flake	no	Unit 102 - 3
	464	498			Plow Zone	0.016	White, black dots	Biface flake	no	Unit 102 - 4
	464	498			Plow Zone	0.029	Constantine	Biface flake	no	Unit 102 - 5
	464	498			Plow Zone	0.017	Attica, blue/gray	Biface flake	no	Unit 102 - 6
	464	498			Plow Zone	0.015	Attica, blue/gray	Biface flake	no	Unit 102 - 7
	464	498			Plow Zone	0.13	Attica, blue/gray	Scraper retouch	yes	Unit 102 - 8
	464	498			Plow Zone	0.067	Attica, blue/gray	Biface flake	yes	Unit 102 - 9
	464	497			Plow Zone	8.697	Greywacke	Angular	no	Unit 103 - 1
	464	497			Plow Zone	0.469	Mercer	Biface flake	yes	Unit 103 - 10
	464	497			Plow Zone	0.047	Mercer	Biface flake	yes	Unit 103 - 11
	464	497			Plow Zone	0.215	Mercer	Biface flake	yes	Unit 103 - 12
	464	497			Plow Zone	0.014	Attica, blue/gray	Shatter	yes	Unit 103 - 13
	464	497			Plow Zone	0.015	Attica, blue/gray	Biface flake	yes	Unit 103 - 14
	464	497			Plow Zone	0.043	Attica, blue/gray	Biface flake	no	Unit 103 - 15
	464	497			Plow Zone	0.024	Attica, blue/gray	Biface flake	no	Unit 103 - 16
	464	497			Plow Zone	0.062	Attica, blue/gray	Biface flake	no	Unit 103 - 17
	464	497			Plow Zone	0.066	Attica, blue/gray	Biface flake	yes	Unit 103 - 18
	464	497			Plow Zone	0.095	Attica, blue/gray	Biface flake	no	Unit 103 - 19
	464	497			Plow Zone	0.01	Attica, white/green	Shatter	no	Unit 103 - 2
	464	497			Plow Zone	0.15	Attica, blue/gray	Biface flake	no	Unit 103 - 20
	464	497			Plow Zone	0.079	Attica, blue/gray	Biface flake	no	Unit 103 - 21
	464	497			Plow Zone	0.28	Attica, blue/gray	Biface flake	no	Unit 103 - 22
	464	497			Plow Zone	0.022	Unknown, brown	Shatter	no	Unit 103 - 3
	464	497			Plow Zone	0.027	White, black dots	Biface flake	yes	Unit 103 - 4
	464	497			Plow Zone	0.041	White	Biface flake	no	Unit 103 - 5
	464	497			Plow Zone	0.024	Unknown, brown	Shatter	no	Unit 103 - 6
	464	497			Plow Zone	0.086	Unknown	Biface flake	no	Unit 103 - 7
	464	497			Plow Zone	0.635	White, Burlington	Biface flake	no	Unit 103 - 8
	464	497			Plow Zone	0.029	Attica, white/green	Scraper retouch	no	Unit 103 - 9
	464	496			Plow Zone	0.368	Constantine	Biface flake	no	Unit 104 -1
	464	496			Plow Zone	0.026	Attica, blue/gray	Biface flake	no	Unit 104 -10
	464	496			Plow Zone	0.05	Attica, blue/gray	Biface flake	no	Unit 104 -11
	464	496			Plow Zone	0.04	Attica, blue/gray	Biface flake	no	Unit 104 -12
	464	496			Plow Zone	0.136	Attica, blue/gray	Biface flake	no	Unit 104 -13
	464	496			Plow Zone	0.183	Attica, blue/gray	Biface flake	no	Unit 104 -14
	464	496			Plow Zone	0.229	Attica, white/green	Biface flake	no	Unit 104 -15
	464	496			Plow Zone	0.302	Attica, blue/gray	Biface flake	no	Unit 104 -16
	464	496			Plow Zone	0.167	Quartzite	Angular	no	Unit 104 -2
	464	496			Plow Zone	0.014	Unknown, purple, black specks	Biface flake	no	Unit 104 -3
	464	496			Plow Zone	0.008	Attica, blue/gray	Biface flake	no	Unit 104 -4
	464	496			Plow Zone	0.02	Unknown	Biface flake	no	Unit 104 -5
	464	496			Plow Zone	0.051	Attica, blue/gray	Biface flake	no	Unit 104 -6
	464	496			Plow Zone	0.033	Attica, blue/gray	Biface flake	no	Unit 104 -7
	464	496			Plow Zone	0.036	Attica, white/green	Shatter	no	Unit 104 -8
	464	496			Plow Zone	0.076	Attica, blue/gray	Biface flake	yes	Unit 104 -9
	464	495			Plow Zone	0.171	Unknown, reddish brown	Biface flake	no	Unit 105 - 1
	464	495			Plow Zone	0.486	Attica, white/green	Biface flake	no	Unit 105 - 10
	464	495			Plow Zone	0.017	Attica, blue/gray	Biface flake	no	Unit 105 - 11
	464	495			Plow Zone	0.014	Attica, blue/gray	Shatter	no	Unit 105 - 12
	464	495			Plow Zone	0.254	White	Biface flake	no	Unit 105 - 13
	464	495			Plow Zone	0.139	Constantine	Biface flake	no	Unit 105 - 14
	464	495			Plow Zone	0.018	Attica, white/green	Biface flake	no	Unit 105 - 15
	464	495			Plow Zone	0.019	Attica, white/green	Biface flake	no	Unit 105 - 16
	464	495			Plow Zone, Surface	0.011	Attica, blue/gray	Biface flake	no	Unit 105 - 2
	464	495			Plow Zone	0.039	Attica, blue/gray	Biface flake	no	Unit 105 - 3
	464	495			Plow Zone	0.045	Cass Co.	Biface flake	no	Unit 105 - 4
	464	495			Plow Zone	0.014	Attica, blue/gray	Shatter	no	Unit 105 - 5
	464	495			Plow Zone	0.021	Attica, blue/gray	Biface flake	no	Unit 105 - 6
	464	495			Plow Zone	0.038	Constantine	Biface flake	no	Unit 105 - 7
	464	495			Plow Zone	0.066	Attica, white/green	Biface flake	no	Unit 105 - 8
	464	495			Plow Zone	0.059	Attica, white/green	Biface flake	no	Unit 105 - 9
	466	499			Plow Zone	0.05	Attica, blue/gray	Biface flake	no	Unit 11 - 1
	466	499			Plow Zone	0.08	Attica, white/green	Biface flake	no	Unit 11 - 2
	466	499			Plow Zone	0.06	Attica, blue/gray	Biface flake	no	Unit 11 - 3
	466	499			Plow Zone	0.05	Attica, white/green	Biface flake	no	Unit 11 - 4
	466	499			Plow Zone	0.04	Attica, white/green	Biface flake	no	Unit 11 - 5
	466	499			Plow Zone	0.01	Attica, white/green	Biface flake	no	Unit 11 - 6
	463	499			Plow Zone	2.422	Quartzite	Biface flake	no	Unit 111 - 1
	463	499			Plow Zone	0.188	Cass Co.	Biface flake	no	Unit 111 - 10
	463	499			Plow Zone	0.043	Attica, blue/gray	Biface flake	no	Unit 111 - 11
	463	499			Plow Zone	0.035	Attica, white/green	Biface flake	no	Unit 111 - 12
	463	499			Plow Zone	0.071	Attica, white/green	Biface flake	no	Unit 111 - 13
	463	499			Plow Zone	0.05	Attica, white/green	Biface flake	no	Unit 111 - 14
	463	499			Plow Zone	0.039	Attica, white/green	Biface flake	no	Unit 111 - 15
	463	499			Plow Zone	0.077	Attica, blue/gray	Biface flake	yes	Unit 111 - 16
	463	499			Plow Zone	0.087	Unknown, gray	Biface flake	no	Unit 111 - 17
	463	499			Plow Zone	0.122	Attica, blue/gray	Biface flake	no	Unit 111 - 18
	463	499			Plow Zone	0.052	Attica, white/green	Biface flake	no	Unit 111 - 19
	463	499			Plow Zone	0.02	Attica, blue/gray	Biface flake	yes	Unit 111 - 2
	463	499			Plow Zone	0.056	Attica, blue/gray	Biface flake	no	Unit 111 - 20
	463	499			Plow Zone	0.163	Attica, blue/gray	Biface flake	yes	Unit 111 - 21
	463	499			Plow Zone	0.076	Attica, blue/gray	Biface flake	yes	Unit 111 - 22
	463	499			Plow Zone	0.031	Attica, blue/gray	Biface flake	no	Unit 111 - 3
	463	499			Plow Zone	0.027	Mercer	Biface flake	no	Unit 111 - 4
	463	499			Plow Zone	0.013	Attica, blue/gray	Biface flake	no	Unit 111 - 5
	463	499			Plow Zone	0.025	Attica, blue/gray	Biface flake	no	Unit 111 - 6
	463	499			Plow Zone	0.053	Attica, blue/gray	Biface flake	no	Unit 111 - 7
	463	499			Plow Zone	0.071	Cass Co.	Biface flake	no	Unit 111 - 8
	463	499			Plow Zone	0.126	Cass Co.	Biface flake	no	Unit 111 - 9
	463	498			Plow Zone	0.014	Attica, blue/gray	Biface flake	no	Unit 112 - 1
	463	498			Plow Zone	0.042	Attica, blue/gray	Biface flake	no	Unit 112 - 10
	463	498			Plow Zone	0.055	Attica, blue/gray	Biface flake	no	Unit 112 - 11
	463	498			Plow Zone	0.008	Attica, blue/gray	Biface flake	yes	Unit 112 - 12
	463	498			Plow Zone	0.119	Attica, blue/gray	Biface flake	yes	Unit 112 - 13
	463	498			Plow Zone	0.334	Attica, blue/gray	Biface flake	no	Unit 112 - 14
	463	498			Plow Zone	0.265	Attica, white/green	Biface flake	no	Unit 112 - 15
	463	498			Plow Zone	0.041	Attica, white/green	Biface flake	no	Unit 112 - 16
	463	498			Plow Zone	1.545	Attica, white/green	Biface flake	no	Unit 112 - 17
	463	498			Plow Zone	0.618	Greywacke	Biface flake	no	Unit 112 - 18
	463	498			Plow Zone	0.049	Attica, white/green	Biface flake	no	Unit 112 - 19
	463	498			Plow Zone	0.014	Attica, blue/gray	Shatter	no	Unit 112 - 2
	463	498			Plow Zone	0.018	Attica, white/green	Biface flake	no	Unit 112 - 20
	463	498			Plow Zone	0.12	Attica, white/green	Shatter	no	Unit 112 - 21
	463	498			Plow Zone	0.014	Attica, white/green	Biface flake	no	Unit 112 - 22
	463	498			Plow Zone	0.018	Attica, white/green	Biface flake	no	Unit 112 - 23
	463	498			Plow Zone	0.024	Attica, white/green	Biface flake	no	Unit 112 - 24
	463	498			Plow Zone	0.049	Attica, white/green	Biface flake	no	Unit 112 - 25
	463	498			Plow Zone	0.042	Attica, white/green	Biface flake	no	Unit 112 - 26
	463	498			Plow Zone	0.38	Attica, white/green	Biface flake	no	Unit 112 - 27
	463	498			Plow Zone	0.038	Attica, white/green	Biface flake	no	Unit 112 - 28
	463	498			Plow Zone	0.01	White	Biface flake	no	Unit 112 - 3
	463	498			Plow Zone	0.009	White	Biface flake	no	Unit 112 - 4
	463	498			Plow Zone	0.016	Attica, blue/gray	Shatter	no	Unit 112 - 5
	463	498			Plow Zone	0.02	Greywacke	Shatter	no	Unit 112 - 6
	463	498			Plow Zone	0.025	Attica, blue/gray	Biface flake	no	Unit 112 - 7
	463	498			Plow Zone	0.033	Attica, blue/gray	Biface flake	no	Unit 112 - 8
	463	498			Plow Zone	0.042	Attica, blue/gray	Biface flake	no	Unit 112 - 9
	463	497			Plow Zone	0.195	Unknown, gray	Biface flake	no	Unit 113 - 1
	463	497			Plow Zone	0.041	Attica, blue/gray	Biface flake	no	Unit 113 - 10
	463	497			Plow Zone	0.049	Attica, blue/gray	Biface flake	no	Unit 113 - 11
	463	497			Plow Zone	0.031	Attica, blue/gray	Biface flake	yes	Unit 113 - 12
	463	497			Plow Zone	0.1	Attica, blue/gray	Biface flake	no	Unit 113 - 13
	463	497			Plow Zone	0.049	Attica, blue/gray	Biface flake	no	Unit 113 - 14
	463	497			Plow Zone	0.05	Attica, blue/gray	Biface flake	no	Unit 113 - 15
	463	497			Plow Zone	0.353	Greywacke	Biface flake	no	Unit 113 - 16
	463	497			Plow Zone	0.096	Greywacke	Biface flake	no	Unit 113 - 17
	463	497			Plow Zone	0.158	Attica, blue/gray	Angular	no	Unit 113 - 18
	463	497			Plow Zone	0.018	Mercer	Biface flake	no	Unit 113 - 19
	463	497			Plow Zone	0.202	Unknown, gray	Biface flake	no	Unit 113 - 2
	463	497			Plow Zone	0.033	White, Burlington	Biface flake	no	Unit 113 - 20
	463	497			Plow Zone	0.041	Unknown, beige	Biface flake	no	Unit 113 - 21
	463	497			Plow Zone	0.175	Unknown, reddish brown	Biface flake	no	Unit 113 - 22
	463	497			Plow Zone	0.009	Attica, blue/gray	Biface flake	no	Unit 113 - 23
	463	497			Plow Zone	0.199	Unknown, reddish brown	Biface flake	no	Unit 113 - 24
	463	497			Plow Zone	0.009	Attica, blue/gray	Biface flake	no	Unit 113 - 25
	463	497			Plow Zone	0.014	Attica, blue/gray	Biface flake	no	Unit 113 - 26
	463	497			Plow Zone	0.11	Attica, blue/gray	Biface flake	no	Unit 113 - 27
	463	497			Plow Zone	0.045	Attica, blue/gray	Biface flake	no	Unit 113 - 28
	463	497			Plow Zone	0.218	Unknown, gray	Biface flake	no	Unit 113 - 29
	463	497			Plow Zone	0.027	White	Biface flake	no	Unit 113 - 3
	463	497			Plow Zone	0.249	Attica, blue/gray	Biface flake	no	Unit 113 - 30
	463	497			Plow Zone	0.018	Attica, blue/gray	Shatter	no	Unit 113 - 4
	463	497			Plow Zone	0.012	Attica, blue/gray	Shatter	no	Unit 113 - 5
	463	497			Plow Zone	0.017	Attica, blue/gray	Biface flake	no	Unit 113 - 6
	463	497			Plow Zone	0.014	Attica, blue/gray	Biface flake	no	Unit 113 - 7
	463	497			Plow Zone	0.021	Attica, blue/gray	Biface flake	no	Unit 113 - 8
	463	497			Plow Zone	0.04	Attica, blue/gray	Biface flake	no	Unit 113 - 9
	463	496			Plow Zone	0.622	Unknown, gray	Angular	no	Unit 114 - 1
	463	496			Plow Zone	0.034	Attica, blue/gray	Biface flake	no	Unit 114 - 10
	463	496			Plow Zone	0.044	Attica, blue/gray	Biface flake	no	Unit 114 - 11
	463	496			Plow Zone	0.088	Attica, blue/gray	Biface flake	no	Unit 114 - 12
	463	496			Plow Zone	0.137	Cass Co.	Biface flake	no	Unit 114 - 13
	463	496			Plow Zone	0.273	Attica, blue/gray	Biface flake	no	Unit 114 - 14
	463	496			Plow Zone	0.168	Attica, blue/gray	Biface flake	no	Unit 114 - 15
	463	496			Plow Zone	0.11	Attica, blue/gray	Biface flake	yes	Unit 114 - 16
	463	496			Plow Zone	0.015	Attica, blue/gray	Shatter	no	Unit 114 - 17
	463	496			Plow Zone	0.226	Unknown, gray	Biface flake	no	Unit 114 - 18
	463	496			Plow Zone	0.062	Unknown, gray	Biface flake	no	Unit 114 - 19
	463	496			Plow Zone	1.34	Marsh	Angular	yes	Unit 114 - 2
	463	496			Plow Zone	0.672	Greywacke	Biface flake	no	Unit 114 - 3
	463	496			Plow Zone	0.023	White	Biface flake	no	Unit 114 - 4
	463	496			Plow Zone	0.01	Attica, blue/gray	Biface flake	no	Unit 114 - 5
	463	496			Plow Zone	0.016	Attica, blue/gray	Biface flake	no	Unit 114 - 6
	463	496			Plow Zone	0.033	Attica, blue/gray	Scraper retouch	no	Unit 114 - 7
	463	496			Plow Zone	0.022	Attica, blue/gray	Biface flake	no	Unit 114 - 8
	463	496			Plow Zone	0.041	Attica, blue/gray	Scraper retouch	no	Unit 114 - 9
	463	495			Plow Zone	0.176	Attica, blue/gray	Biface flake	yes	Unit 115 - 1
	463	495			Plow Zone	0.067	Attica, blue/gray	Biface flake	no	Unit 115 - 10
	463	495			Plow Zone	0.145	Attica, blue/gray	Biface flake	no	Unit 115 - 11
	463	495			Plow Zone	0.319	Attica, blue/gray	Biface flake	yes	Unit 115 - 12
	463	495			Plow Zone	0.338	Marsh	Biface flake	no	Unit 115 - 13
	463	495			Plow Zone	2.046	Unknown	Angular	no	Unit 115 - 14
	463	495			Plow Zone	0.018	White, Burlington	Biface flake	no	Unit 115 - 15
	463	495			Plow Zone	0.036	Attica, white/green	Biface flake	no	Unit 115 - 16
	463	495			Plow Zone	0.075	Attica, white/green	Biface flake	no	Unit 115 - 17
	463	495			Plow Zone	0.245	Attica, white/green	Biface flake	no	Unit 115 - 18
	463	495			Plow Zone	0.024	Attica, white/green	Biface flake	no	Unit 115 - 19
	463	495			Plow Zone	0.096	Attica, blue/gray	Biface flake	no	Unit 115 - 2
	463	495			Plow Zone	0.033	Attica, white/green	Biface flake	no	Unit 115 - 20
	463	495			Plow Zone	0.04	Attica, white/green	Biface flake	no	Unit 115 - 21
	463	495			Plow Zone	0.07	Attica, white/green	Biface flake	no	Unit 115 - 22
	463	495			Plow Zone	0.116	Attica, white/green	Biface flake	no	Unit 115 - 23
	463	495			Plow Zone	0.152	Attica, white/green	Biface flake	no	Unit 115 - 24
	463	495			Plow Zone	0.039	Attica, blue/gray	Biface flake	yes	Unit 115 - 25
	463	495			Plow Zone	0.301	Greywacke	Biface flake	no	Unit 115 - 26
	463	495			Plow Zone	0.198	Attica, blue/gray	Biface flake	no	Unit 115 - 27
	463	495			Plow Zone	0.009	Attica, blue/gray	Shatter	no	Unit 115 - 3
	463	495			Plow Zone	0.022	Attica, blue/gray	Biface flake	no	Unit 115 - 4
	463	495			Plow Zone	0.045	Attica, blue/gray	Biface flake	no	Unit 115 - 5
	463	495			Plow Zone	0.046	Attica, blue/gray	Biface flake	no	Unit 115 - 6
	463	495			Plow Zone	0.083	Attica, blue/gray	Scraper retouch	no	Unit 115 - 7
	463	495			Plow Zone	0.092	Attica, blue/gray	Biface flake	yes	Unit 115 - 8
	463	495			Plow Zone	0.049	Attica, blue/gray	Biface flake	no	Unit 115 - 9
	466	498			Plow Zone	0.07	Unknown, purple, black Specks	Biface flake	no	Unit 12 - 1
	466	498			Plow Zone	0.15	Attica, white/green	Biface flake	no	Unit 12 - 2
	466	498			Plow Zone	0.07	Attica, blue/gray	Biface flake	no	Unit 12 - 3
	466	498			Plow Zone	0.03	Constantine	Biface flake	no	Unit 12 - 4
	466	498			Plow Zone	0.31	Attica, blue/gray	Biface flake	no	Unit 12 - 5
	466	498			Plow Zone	0.03	Unknown, gray	Biface flake	no	Unit 12 - 6
	466	498			Plow Zone	1.28	White	Biface flake	no	Unit 12 - 7
	462	498			Plow Zone	0.022	White	Biface flake	no	Unit 122 - 1
	462	498			Plow Zone	0.043	Attica, blue/gray	Biface flake	no	Unit 122 - 10
	462	498			Plow Zone	0.242	Attica, blue/gray	Biface flake	no	Unit 122 - 11
	462	498			Plow Zone	0.198	Attica, blue/gray	Biface flake	no	Unit 122 - 12
	462	498			Plow Zone	0.478	Cass Co.	Biface flake	no	Unit 122 - 13
	462	498			Plow Zone	0.035	Attica, blue/gray	Biface flake	no	Unit 122 - 14
	462	498			Plow Zone	0.07	Attica, blue/gray	Biface flake	no	Unit 122 - 15
	462	498			Plow Zone	0.063	Cass Co.	Biface flake	no	Unit 122 - 2
	462	498			Plow Zone	0.09	Orange, glassy	Angular	no	Unit 122 - 3
	462	498			Plow Zone	0.158	Orange, glassy	Angular	yes	Unit 122 - 4
	462	498			Plow Zone	0.019	Orange, Glassy	Biface flake	no	Unit 122 - 5
	462	498			Plow Zone	0.184	Brown, Glassy	Biface flake	no	Unit 122 - 6
	462	498			Plow Zone	0.021	Attica, blue/gray	Biface flake	no	Unit 122 - 7
	462	498			Plow Zone	0.016	Attica, blue/gray	Biface flake	no	Unit 122 - 8
	462	498			Plow Zone	0.028	Attica, blue/gray	Biface flake	no	Unit 122 - 9
	462	497			Plow Zone	0.057	Greywacke	Biface flake	no	Unit 123 - 1
	462	497			Plow Zone	0.132	Attica, blue/gray	Biface flake	no	Unit 123 - 10
	462	497			Plow Zone	0.803	Attica, blue/gray	Biface flake	no	Unit 123 - 11
	462	497			Plow Zone	0.021	Attica, blue/gray	Biface flake	no	Unit 123 - 12
	462	497			Plow Zone	0.066	Cass Co.	Biface flake	no	Unit 123 - 13
	462	497			Plow Zone	0.464	Cass Co.	Angular	no	Unit 123 - 14
	462	497			Plow Zone	0.552	Greywacke	Angular	no	Unit 123 - 2
	462	497			Plow Zone	0.063	Greywacke	Biface flake	no	Unit 123 - 3
	462	497			Plow Zone	0.261	Cass Co.	Biface flake	no	Unit 123 - 4
	462	497			Plow Zone	0.071	Cass Co.	Biface flake	no	Unit 123 - 5
	462	497			Plow Zone	0.014	Attica, white/green	Biface flake	no	Unit 123 - 6
	462	497			Plow Zone	0.014	Attica, blue/gray	Biface flake	no	Unit 123 - 7
	462	497			Plow Zone	0.03	Attica, blue/gray	Biface flake	no	Unit 123 - 8
	462	497			Plow Zone	0.031	Attica, blue/gray	Biface flake	no	Unit 123 - 9
	462	496			Plow Zone	0.035	Attica, blue/gray	Shatter	no	Unit 124 - 1
	462	496			Plow Zone	0.183	Cass Co.	Biface flake	no	Unit 124 - 10
	462	496			Plow Zone	0.653	Cass Co.	Biface flake	no	Unit 124 - 11
	462	496			Plow Zone	0.583	Cass Co.	Biface flake	no	Unit 124 - 12
	462	496			Plow Zone	0.015	Attica, blue/gray	Biface flake	no	Unit 124 - 13
	462	496			Plow Zone	0.024	Attica, blue/gray	Biface flake	no	Unit 124 - 14
	462	496			Plow Zone	0.053	Unknown, gray	Biface flake	no	Unit 124 - 15
	462	496			Plow Zone	0.483	Attica, blue/gray	Angular	no	Unit 124 - 16
	462	496			Plow Zone	0.049	Attica, blue/gray	Biface flake	no	Unit 124 - 17
	462	496			Plow Zone	0.093	Attica, blue/gray	Biface flake	yes	Unit 124 - 18
	462	496			Plow Zone	0.437	Attica, white/green	Biface flake	no	Unit 124 - 19
	462	496			Plow Zone	0.053	Attica, blue/gray	Biface flake	no	Unit 124 - 2
	462	496			Plow Zone	0.012	White, Burlington	Biface flake	no	Unit 124 - 20
	462	496			Plow Zone	0.066	Greywacke	Biface flake	no	Unit 124 - 21
	462	496			Plow Zone	0.037	White	Biface flake	no	Unit 124 - 22
	462	496			Plow Zone	0.142	Attica, blue/gray	Biface flake	no	Unit 124 - 3
	462	496			Plow Zone	0.035	Attica, blue/gray	Biface flake	no	Unit 124 - 4
	462	496			Plow Zone	0.055	Quartzite	Biface flake	no	Unit 124 - 5
	462	496			Plow Zone	0.454	Greywacke	Biface flake	no	Unit 124 - 6
	462	496			Plow Zone	0.185	Attica, blue/gray	Biface flake	no	Unit 124 - 7
	462	496			Plow Zone	0.275	Attica, blue/gray	Biface flake	no	Unit 124 - 8
	462	496			Plow Zone	0.092	Cass Co.	Biface flake	no	Unit 124 - 9
	462	495			Plow Zone	0.018	Attica, blue/gray	Biface flake	no	Unit 125 - 1
	462	495			Plow Zone	0.044	Attica, white/green	Shatter	yes	Unit 125 - 10
	462	495			Plow Zone	0.045	Attica, white/green	Biface flake	no	Unit 125 - 11
	462	495			Plow Zone	0.125	Attica, white/green	Scraper retouch	no	Unit 125 - 12
	462	495			Plow Zone	0.086	Attica, white/green	Biface flake	no	Unit 125 - 13
	462	495			Plow Zone	0.123	Attica, blue/gray	Biface flake	no	Unit 125 - 14
	462	495			Plow Zone	0.122	Attica, blue/gray	Biface flake	no	Unit 125 - 15
	462	495			Plow Zone	0.139	Attica, blue/gray	Biface flake	no	Unit 125 - 16
	462	495			Plow Zone	0.251	Attica, blue/gray	Biface flake	no	Unit 125 - 17
	462	495			Plow Zone	0.196	Attica, blue/gray	Biface flake	no	Unit 125 - 18
	462	495			Plow Zone	0.335	Attica, white/green	Biface flake	no	Unit 125 - 19
	462	495			Plow Zone	0.011	Attica, blue/gray	Biface flake	no	Unit 125 - 2
	462	495			Plow Zone	0.27	Constantine	Biface flake	no	Unit 125 - 20
	462	495			Plow Zone	0.014	Attica, blue/gray	Biface flake	no	Unit 125 - 21
	462	495			Plow Zone	0.027	Attica, blue/gray	Biface flake	no	Unit 125 - 22
	462	495			Plow Zone	0.082	Unknown, gray	Biface flake	no	Unit 125 - 23
	462	495			Plow Zone	0.333	Cass Co.	Biface flake	no	Unit 125 - 24
	462	495			Plow Zone	0.11	Greywacke	Biface flake	no	Unit 125 - 25
	462	495			Plow Zone	0.062	Greywacke	Biface flake	no	Unit 125 - 26
	462	495			Plow Zone	0.072	Greywacke	Biface flake	no	Unit 125 - 27
	462	495			Plow Zone	0.143	Greywacke	Biface flake	no	Unit 125 - 28
	462	495			Plow Zone	0.024	Attica, blue/gray	Biface flake	no	Unit 125 - 29
	462	495			Plow Zone	0.019	Attica, blue/gray	Biface flake	no	Unit 125 - 3
	462	495			Plow Zone	0.042	Attica, blue/gray	Biface flake	no	Unit 125 - 30
	462	495			Plow Zone	0.103	Mercer	Angular	no	Unit 125 - 31
	462	495			Plow Zone	0.095	Attica, white/green	Scraper retouch	no	Unit 125 - 32
	462	495			Plow Zone	0.097	Attica, blue/gray	Biface flake	no	Unit 125 - 33
	462	495			Plow Zone	0.032	Greywacke	Biface flake	no	Unit 125 - 34
	462	495			Plow Zone	0.064	Attica, blue/gray	Biface flake	no	Unit 125 - 35
	462	495			Plow Zone	0.681	Attica, white/green	Angular	no	Unit 125 - 36
	462	495			Plow Zone	0.017	Attica, blue/gray	Biface flake	no	Unit 125 - 4
	462	495			Plow Zone	0.025	Attica, white/green	Biface flake	no	Unit 125 - 5
	462	495			Plow Zone	0.026	Constantine	Biface flake	no	Unit 125 - 6
	462	495			Plow Zone	0.022	Attica, white/green	Biface flake	no	Unit 125 - 7
	462	495			Plow Zone	0.032	Attica, white/green	Biface flake	no	Unit 125 - 8
	462	495			Plow Zone	0.035	Attica, blue/gray	Biface flake	yes	Unit 125 - 9
	466	497			Plow Zone	0.07	Unknown	Biface flake	no	Unit 13 - 1
	466	497			Plow Zone	0.08	Mercer	Biface flake	no	Unit 13 - 2
	466	497			Plow Zone	0.71	Greywacke	Biface flake	no	Unit 13 - 3
	466	497			Plow Zone	0.03	Mercer	Biface flake	no	Unit 13 - 4
	466	497			Plow Zone	0.016	Attica, white/green	Shatter	no	Unit 13 - 5
	466	497			Plow Zone	0.01	Mercer	Shatter	no	Unit 13 - 6
	466	497			Plow Zone	0.09	Constantine	Biface flake	no	Unit 13 - 7
	466	497			Plow Zone	0.02	Attica, white/green	Biface flake	no	Unit 13 - 8
	466	497			Plow Zone	0.14	Attica, white/green	Biface flake	no	Unit 13 - 9
	461	496			Plow Zone	0.013	Attica, blue/gray	Shatter	no	Unit 134 - 1
	461	496			Plow Zone	0.026	Brown, glassy	Biface flake	no	Unit 134 - 10
	461	496			Plow Zone	0.011	Mercer	Shatter	no	Unit 134 - 11
	461	496			Plow Zone	0.011	Mercer	Shatter	no	Unit 134 - 12
	461	496			Plow Zone	1.157	Constantine	Biface flake	no	Unit 134 - 13
	461	496			Plow Zone	0.013	Cass Co.	Biface flake	no	Unit 134 - 14
	461	496			Plow Zone	0.119	Cass Co.	Biface flake	no	Unit 134 - 15
	461	496			Plow Zone	0.147	Cass Co.	Angular	no	Unit 134 - 16
	461	496			Plow Zone	0.365	Cass Co.	Angular	no	Unit 134 - 17
	461	496			Plow Zone	0.831	Cass Co.	Biface flake	no	Unit 134 - 18
	461	496			Plow Zone	0.341	Marsh	Angular	no	Unit 134 - 19
	461	496			Plow Zone	0.013	Attica, blue/gray	Biface flake	no	Unit 134 - 2
	461	496			Plow Zone	0.078	Greywacke	Biface flake	no	Unit 134 - 20
	461	496			Plow Zone	0.128	Greywacke	Biface flake	no	Unit 134 - 21
	461	496			Plow Zone	0.171	Greywacke	Biface flake	no	Unit 134 - 22
	461	496			Plow Zone	2.458	Greywacke	Biface flake	no	Unit 134 - 23
	461	496			Plow Zone	1.078	Cass Co.	Scraper retouch		Unit 134 - 24
	461	496			Plow Zone	0.271	Attica, blue/gray	Biface flake	no	Unit 134 - 25
	461	496			Plow Zone	0.007	Attica, blue/gray	Biface flake	no	Unit 134 - 26
	461	496			Plow Zone	0.006	Attica, blue/gray	Biface flake	no	Unit 134 - 27
	461	496			Plow Zone	0.016	Attica, blue/gray	Shatter	no	Unit 134 - 28
	461	496			Plow Zone	0.013	Attica, blue/gray	Biface flake	no	Unit 134 - 29
	461	496			Plow Zone	0.026	Attica, blue/gray	Shatter	no	Unit 134 - 3
	461	496			Plow Zone	0.016	Attica, blue/gray	Biface flake	no	Unit 134 - 30
	461	496			Plow Zone	0.02	Attica, blue/gray	Shatter	no	Unit 134 - 31
	461	496			Plow Zone	0.011	Attica, blue/gray	Biface flake	no	Unit 134 - 32
	461	496			Plow Zone	0.016	Attica, blue/gray	Biface flake	no	Unit 134 - 33
	461	496			Plow Zone	0.019	Attica, blue/gray	Biface flake	no	Unit 134 - 34
	461	496			Plow Zone	0.029	Attica, blue/gray	Shatter	no	Unit 134 - 35
	461	496			Plow Zone	0.022	Attica, blue/gray	Biface flake	no	Unit 134 - 36
	461	496			Plow Zone	0.024	Attica, blue/gray	Shatter	no	Unit 134 - 37
	461	496			Plow Zone	0.032	Attica, blue/gray	Biface flake	no	Unit 134 - 38
	461	496			Plow Zone	0.07	Attica, blue/gray	Biface flake	no	Unit 134 - 39
	461	496			Plow Zone	0.026	Attica, blue/gray	Biface flake	no	Unit 134 - 4
	461	496			Plow Zone	0.059	Attica, blue/gray	Biface flake	no	Unit 134 - 40
	461	496			Plow Zone	0.088	Attica, blue/gray	Biface flake	no	Unit 134 - 41
	461	496			Plow Zone	0.06	Attica, blue/gray	Biface flake	no	Unit 134 - 42
	461	496			Plow Zone	0.088	Attica, blue/gray	Biface flake	no	Unit 134 - 43
	461	496			Plow Zone	0.136	Attica, blue/gray	Biface flake	no	Unit 134 - 44
	461	496			Plow Zone	0.168	Attica, blue/gray	Biface flake	no	Unit 134 - 45
	461	496			Plow Zone	0.395	Attica, blue/gray	Angular	no	Unit 134 - 46
	461	496			Plow Zone	0.509	Attica, blue/gray	Biface flake	no	Unit 134 - 47
	461	496			Plow Zone	0.026	Attica, blue/gray	Biface flake	yes	Unit 134 - 48
	461	496			Plow Zone	0.036	Attica, blue/gray	Biface flake	yes	Unit 134 - 49
	461	496			Plow Zone	0.024	Attica, blue/gray	Biface flake	no	Unit 134 - 5
	461	496			Plow Zone	0.108	Attica, blue/gray	Biface flake	yes	Unit 134 - 50
	461	496			Plow Zone	0.121	Attica, white/green	Biface flake	no	Unit 134 - 51
	461	496			Plow Zone	0.056	Attica, white/green	Biface flake	no	Unit 134 - 52
	461	496			Plow Zone	0.466	Attica, white/green	Biface flake	no	Unit 134 - 53
	461	496			Plow Zone	0.042	Cass Co.	Biface flake	no	Unit 134 - 54
	461	496			Plow Zone	0.024	Attica, blue/gray	Biface flake	no	Unit 134 - 6
	461	496			Plow Zone	0.37	Attica, blue/gray	Biface flake	no	Unit 134 - 7
	461	496			Plow Zone	0.272	Unknown, gray	Biface flake	no	Unit 134 - 8
	461	496			Plow Zone	0.031	Unknown, Purple	Biface flake	no	Unit 134 - 9
	461	495			Plow Zone	0.009	Cass Co.	Shatter	no	Unit 135 - 1
	461	495			Plow Zone	0.009	Attica, blue/gray	Shatter	no	Unit 135 - 10
	461	495			Plow Zone	0.018	Attica, blue/gray	Biface flake	no	Unit 135 - 11
	461	495			Plow Zone	0.022	Attica, blue/gray	Biface flake	no	Unit 135 - 12
	461	495			Plow Zone	0.034	Attica, blue/gray	Shatter	no	Unit 135 - 13
	461	495			Plow Zone	0.05	Attica, blue/gray	Biface flake	no	Unit 135 - 14
	461	495			Plow Zone	0.039	Attica, blue/gray	Biface flake	no	Unit 135 - 15
	461	495			Plow Zone	0.077	Attica, blue/gray	Biface flake	no	Unit 135 - 16
	461	495			Plow Zone	0.131	Attica, blue/gray	Scraper retouch	no	Unit 135 - 17
	461	495			Plow Zone	0.043	Attica, blue/gray	Biface flake	no	Unit 135 - 18
	461	495			Plow Zone	0.323	Attica, blue/gray	Biface flake	no	Unit 135 - 19
	461	495			Plow Zone	0.03	Cass Co.	Biface flake	no	Unit 135 - 2
	461	495			Plow Zone	0.043	Cass Co.	Biface flake	no	Unit 135 - 20
	461	495			Plow Zone	0.086	Cass Co.	Biface flake	no	Unit 135 - 21
	461	495			Plow Zone	0.117	Cass Co.	Biface flake	no	Unit 135 - 22
	461	495			Plow Zone	0.107	Cass Co.	Biface flake	no	Unit 135 - 23
	461	495			Plow Zone	0.034	Cass Co.	Biface flake	no	Unit 135 - 3
	461	495			Plow Zone	0.481	Cass Co.	Biface flake	no	Unit 135 - 4
	461	495			Plow Zone	0.068	Unknown, gray	Biface flake	no	Unit 135 - 5
	461	495			Plow Zone	0.008	Attica, blue/gray	Shatter	no	Unit 135 - 6
	461	495			Plow Zone	0.013	Attica, blue/gray	Biface flake	no	Unit 135 - 7
	461	495			Plow Zone	0.014	Attica, blue/gray	Biface flake	no	Unit 135 - 8
	461	495			Plow Zone	0.015	Attica, blue/gray	Biface flake	no	Unit 135 - 9
	464	496			Plow Zone	0.019	Attica, white/green	Biface flake	no	Unit 14 - 1
	464	496			Plow Zone	0.021	Attica, white/green	Shatter	no	Unit 14 - 10
	464	496			Plow Zone	0.07	Attica, blue/gray	Biface flake	no	Unit 14 - 11
	464	496			Plow Zone	0.02	Attica, blue/gray	Shatter	no	Unit 14 - 2
	464	496			Plow Zone	0.038	Unknown, gray	Shatter	yes	Unit 14 - 3
	464	496			Plow Zone	0.037	Attica, white/green	Biface flake	no	Unit 14 - 4
	464	496			Plow Zone	0.039	Quartzite	Biface flake	no	Unit 14 - 5
	464	496			Plow Zone	0.299	Quartzite	Angular	no	Unit 14 - 6
	464	496			Plow Zone	0.35	Cass Co.	Biface flake	no	Unit 14 - 7
	464	496			Plow Zone	2.3	Attica, blue/gray	Biface flake	yes	Unit 14 - 8
	464	496			Plow Zone	0.239	Unknown, gray	Angular	no	Unit 14 - 9
	465	498			Plow Zone	0.97	Attica, white/green	Biface flake	no	Unit 2 - 1
	465	498			Plow Zone	0.031	Attica, blue/gray	Shatter	no	Unit 2 - 10
	465	498			Plow Zone	0.018	Attica, blue/gray	Biface flake	no	Unit 2 - 11
	465	498			Plow Zone	0.033	Attica, white/green	Biface flake	no	Unit 2 - 12
	465	498			Plow Zone	0.037	Attica, blue/gray	Biface flake	no	Unit 2 - 13
	465	498			Plow Zone	0.039	Attica, blue/gray	Biface flake	no	Unit 2 - 14
	465	498			Plow Zone	0.042	Attica, white/green	Biface flake	no	Unit 2 - 15
	465	498			Plow Zone	0.124	Attica, white/green	Biface flake	no	Unit 2 - 16
	465	498			Plow Zone	0.078	Attica, blue/gray	Biface flake	no	Unit 2 - 17
	465	498			Plow Zone	0.8	Attica, blue/gray	Biface flake	no	Unit 2 - 18
	465	498			Plow Zone	0.8	Attica, blue/gray	Biface flake	no	Unit 2 - 19
	465	498			Plow Zone	0.3	Attica, white/green	Biface flake	no	Unit 2 - 2
	465	498			Plow Zone	0.11	Attica, blue/gray	Shatter	no	Unit 2 - 20
	465	498			Plow Zone	0.023	Attica, white/green	Shatter	no	Unit 2 - 21
	465	498			Plow Zone	0.02	Attica, blue/gray	Shatter	no	Unit 2 - 22
	465	498			Plow Zone	0.045	Attica, blue/gray	Biface flake	no	Unit 2 - 23
	465	498			Plow Zone	0.007	Attica, blue/gray	Shatter	no	Unit 2 - 3
	465	498			Plow Zone	0.017	Attica, blue/gray	Biface flake	no	Unit 2 - 4
	465	498			Plow Zone	0.012	Attica, white/green	Shatter	no	Unit 2 - 5
	465	498			Plow Zone	0.016	Attica, white/green	Shatter	no	Unit 2 - 6
	465	498			Plow Zone	0.033	White	Biface flake	no	Unit 2 - 7
	465	498			Plow Zone	0.046	Attica, blue/gray	Biface flake	no	Unit 2 - 8
	465	498			Plow Zone	0.033	Attica, blue/gray	Shatter	no	Unit 2 - 9
	465	500			Plow Zone	0.031	Attica, blue/gray	Biface flake	no	Unit 200 - 9
	465	500			Plow Zone	0.038	White	Biface flake	no	Unit 200 - 10
	465	500			Plow Zone	0.024	Attica, blue/gray	Biface flake	no	Unit 200 - 11
	467	499			Plow Zone	0.01	Attica, blue/gray	Biface flake	no	Unit 21 - 1
	467	499			Plow Zone	0.3	Attica, blue/gray	Biface flake	no	Unit 21 - 2
	467	499			Plow Zone	0.018	White	Biface flake	no	Unit 21 - 3
	467	499			Plow Zone	0.079	Attica, blue/gray	Biface flake	no	Unit 21 - 4
	464	500			Plow Zone	19.953	Greywacke	Biface flake	no	Unit 210 - 1
	464	500			Plow Zone	0.066	Attica, blue/gray	Biface flake	no	Unit 210 - 10
	464	500			Plow Zone	0.19	Attica, blue/gray	Biface flake	no	Unit 210 - 11
	464	500			Plow Zone	0.308	Attica, blue/gray	Biface flake	no	Unit 210 - 12
	464	500			Plow Zone	0.107	Unknown, gray	Biface flake	yes	Unit 210 - 13
	464	500			Plow Zone	0.202	Greywacke	Biface flake	no	Unit 210 - 14
	464	500			Plow Zone	0.267	Cass Co.	Biface flake	no	Unit 210 - 15
	464	500			Plow Zone	0.009	Attica, blue/gray	Biface flake	no	Unit 210 - 2
	464	500			Plow Zone	0.013	Attica, blue/gray	Shatter	no	Unit 210 - 3
	464	500			Plow Zone	0.014	Attica, blue/gray	Biface flake	no	Unit 210 - 4
	464	500			Plow Zone	0.018	Attica, blue/gray	Biface flake	no	Unit 210 - 5
	464	500			Plow Zone	0.035	Attica, blue/gray	Biface flake	yes	Unit 210 - 6
	464	500			Plow Zone	0.034	Attica, blue/gray	Biface flake	yes	Unit 210 - 7
	464	500			Plow Zone	0.056	Attica, blue/gray	Biface flake	yes	Unit 210 - 8
	464	500			Plow Zone	0.051	Attica, blue/gray	Biface flake	no	Unit 210 - 9
	467	498			Plow Zone	0.06	Attica, white/green	Biface flake	no	Unit 22 - 1
	467	498			Plow Zone	0.015	Attica, white/green	Shatter	no	Unit 22 - 2
	467	498			Plow Zone	0.03	Attica, white/green	Biface flake	no	Unit 22 - 3
	467	498			Plow Zone	0.015	Attica, blue/gray	Biface flake	no	Unit 22 - 4
	463	500			Plow Zone	28.349	Quartzite	Angular		Unit 220
	463	500			Plow Zone	0.014	Cass Co.	Shatter	no	Unit 220 - 1
	463	500			Plow Zone	0.013	Attica, blue/gray	Shatter	no	Unit 220 - 10
	463	500			Plow Zone	0.022	Attica, blue/gray	Shatter	no	Unit 220 - 11
	463	500			Plow Zone	0.019	Attica, blue/gray	Biface flake	no	Unit 220 - 12
	463	500			Plow Zone	0.059	Attica, blue/gray	Biface flake	no	Unit 220 - 13
	463	500			Plow Zone	0.056	Attica, blue/gray	Scraper retouch	no	Unit 220 - 14
	463	500			Plow Zone	0.029	Attica, blue/gray	Biface flake	no	Unit 220 - 15
	463	500			Plow Zone	0.045	Attica, blue/gray	Biface flake	no	Unit 220 - 16
	463	500			Plow Zone	0.046	Cass Co.	Biface flake	no	Unit 220 - 17
	463	500			Plow Zone	0.192	Attica, blue/gray	Biface flake	no	Unit 220 - 18
	463	500			Plow Zone	0.007	Cass Co.	Biface flake	no	Unit 220 - 2
	463	500			Plow Zone	0.012	White	Biface flake	no	Unit 220 - 3
	463	500			Plow Zone	0.018	Attica, blue/gray	Biface flake	no	Unit 220 - 4
	463	500			Plow Zone	0.032	Cass Co.	Biface flake	no	Unit 220 - 5
	463	500			Plow Zone	0.038	Cass Co.	Biface flake	no	Unit 220 - 6
	463	500			Plow Zone	0.141	Cass Co.	Biface flake	yes	Unit 220 - 7
	463	500			Plow Zone	0.12	Unknown, brown/Purple	Biface flake	no	Unit 220 - 8
	463	500			Plow Zone	0.058	Mercer	Shatter	yes	Unit 220 - 9
	463	500			Plow Zone	0.01	Attica, blue/gray	Biface flake	no	Unit 210-220 Baulk - 1
	463	500			Plow Zone	0.02	Attica, white/green	Biface flake	no	Unit 210-220 Baulk - 2
	463	500			Plow Zone	0.035	Attica, blue/gray	Shatter	no	Unit 210-220 Baulk - 3
	463	500			Plow Zone	0.024	Cass Co.	Biface flake	no	Unit 210-220 Baulk - 4
	463	500			Plow Zone	0.074	Attica, blue/gray	Biface flake	no	Unit 210-220 Baulk - 5
	463	500			Plow Zone	0.077	Attica, blue/gray	Biface flake	no	Unit 210-220 Baulk - 6
	463	500			Plow Zone	0.099	Attica, white/green	Biface flake	no	Unit 210-220 Baulk - 7
	463	500			Plow Zone	0.343	White	Biface flake	no	Unit 210-220 Baulk - 8
	463	500			Plow Zone	3.513	Greywacke	Biface flake	no	Unit 210-220 Baulk - 9
	467	497			Plow Zone	0.15	Attica, white/green	Biface flake	no	Unit 23 - 1
	467	497			Plow Zone	0.027	Attica, white/green	Shatter	no	Unit 23 - 10
	467	497			Plow Zone	0.009	Attica, white/green	Shatter	no	Unit 23 - 11
	467	497			Plow Zone	0.321	Attica, white/green	Biface flake	no	Unit 23 - 12
	467	497			Plow Zone	0.095	Quartzite	Angular	no	Unit 23 - 13
	467	497			Plow Zone	0.05	Attica, white/green	Biface flake	no	Unit 23 - 2
	467	497			Plow Zone	0.06	Attica, white/green	Biface flake	no	Unit 23 - 3
	467	497			Plow Zone	0.03	Attica, white/green	Biface flake	no	Unit 23 - 4
	467	497			Plow Zone	0.03	Attica, white/green	Biface flake	no	Unit 23 - 5
	467	497			Plow Zone	0.03	Attica, white/green	Biface flake	no	Unit 23 - 6
	467	497			Plow Zone	0.024	Attica, white/green	Biface flake	no	Unit 23 - 7
	467	497			Plow Zone	0.02	Attica, white/green	Biface flake	no	Unit 23 - 8
	467	497			Plow Zone	0.016	Attica, white/green	Biface flake	no	Unit 23 - 9
	462	500			Plow Zone	0.02	White	Biface flake	no	Unit 230 - 1
	462	500			Plow Zone	0.016	Attica, blue/gray	Biface flake	no	Unit 230 - 10
	462	500			Plow Zone	0.045	Attica, blue/gray	Biface flake	no	Unit 230 - 11
	462	500			Plow Zone	0.076	Attica, blue/gray	Biface flake	no	Unit 230 - 12
	462	500			Plow Zone	0.202	Attica, blue/gray	Angular	no	Unit 230 - 13
	462	500			Plow Zone	0.48	Constantine	Biface flake	no	Unit 230 - 14
	462	500			Plow Zone	0.056	Brown, glassy	Biface flake	no	Unit 230 - 2
	462	500			Plow Zone	0.785	Greywacke	Biface flake	no	Unit 230 - 3
	462	500			Plow Zone	0.337	Cass Co.	Biface flake	no	Unit 230 - 4
	462	500			Plow Zone	0.007	Attica, blue/gray	Shatter	no	Unit 230 - 5
	462	500			Plow Zone	0.017	Attica, blue/gray	Biface flake	no	Unit 230 - 6
	462	500			Plow Zone	0.015	Attica, blue/gray	Biface flake	no	Unit 230 - 7
	462	500			Plow Zone	0.02	Attica, blue/gray	Biface flake	no	Unit 230 - 8
	462	500			Plow Zone	0.015	Attica, blue/gray	Biface flake	no	Unit 230 - 9
	467	496			Plow Zone	0.046	White	Biface flake	no	Unit 24 - 1
	467	496			Plow Zone	0.196	Attica, blue/gray	Scraper retouch	no	Unit 24 - 10
	467	496			Plow Zone	0.11	Attica, blue/gray	Scraper retouch	no	Unit 24 - 11
	467	496			Plow Zone	0.051	Attica, blue/gray	Biface flake	no	Unit 24 - 12
	467	496			Plow Zone	0.31	Constantine	Biface flake	no	Unit 24 - 13
	467	496			Plow Zone	0.058	Attica, blue/gray	Biface flake	no	Unit 24 - 14
	467	496			Plow Zone	0.023	Attica, blue/gray	Biface flake	no	Unit 24 - 15
	467	496			Plow Zone	0.065	Attica, white/green	Biface flake	no	Unit 24 - 16
	467	496			Plow Zone	0.669	Attica, white/green	Biface flake	no	Unit 24 - 17
	467	496			Plow Zone	0.039	White	Biface flake	no	Unit 24 - 18
	467	496			Plow Zone	0.041	Unknown	Biface flake	no	Unit 24 - 19
	467	496			Plow Zone	0.019	White	Biface flake	no	Unit 24 - 2
	467	496			Plow Zone	0.007	White	Biface flake	no	Unit 24 - 3
	467	496			Plow Zone	0.041	Attica, blue/gray	Biface flake	no	Unit 24 - 4
	467	496			Plow Zone	0.013	Attica, blue/gray	Biface flake	no	Unit 24 - 5
	467	496			Plow Zone	0.015	Attica, blue/gray	Biface flake	no	Unit 24 - 6
	467	496			Plow Zone	0.023	Attica, blue/gray	Biface flake	no	Unit 24 - 7
	467	496			Plow Zone	0.029	Attica, blue/gray	Biface flake	no	Unit 24 - 8
	467	496			Plow Zone	0.081	Attica, blue/gray	Biface flake	no	Unit 24 - 9
	465	497			Plow Zone	0.27	Attica, blue/gray	Biface flake	no	Unit 3 - 1
	465	497			Plow Zone	0.013	Attica, blue/gray	Biface flake	no	Unit 3 - 10
	465	497			Plow Zone	0.021	Attica, blue/gray	Biface flake	no	Unit 3 - 11
	465	497			Plow Zone	0.03	Attica, blue/gray	Biface flake	no	Unit 3 - 12
	465	497			Plow Zone	0.054	Attica, blue/gray	Biface flake	no	Unit 3 - 13
	465	497			Plow Zone	0.023	Attica, blue/gray	Biface flake	no	Unit 3 - 14
	465	497			Plow Zone	0.045	Attica, blue/gray	Biface flake	no	Unit 3 - 15
	465	497			Plow Zone	0.024	Attica, blue/gray	Biface flake	no	Unit 3 - 16
	465	497			Plow Zone	0.042	Attica, blue/gray	Biface flake	no	Unit 3 - 17
	465	497			Plow Zone	0.051	Attica, blue/gray	Biface flake	no	Unit 3 - 18
	465	497			Plow Zone	0.062	Attica, blue/gray	Biface flake	no	Unit 3 - 19
	465	497			Plow Zone	0.3	Attica, blue/gray	Biface flake	no	Unit 3 - 2
	465	497			Plow Zone	0.081	Attica, white/green	Biface flake	no	Unit 3 - 20
	465	497			Plow Zone	0.098	Attica, blue/gray	Biface flake	no	Unit 3 - 21
	465	497			Plow Zone	0.06	Attica, gray/tan	Biface flake	no	Unit 3 - 22
	465	497			Plow Zone	0.06	Unknown, Purple, Black Specks	Biface flake	no	Unit 3 - 23
	465	497			Plow Zone	0.012	Attica, white/green	Shatter	no	Unit 3 - 3
	465	497			Plow Zone	0.063	Attica, white/green	Biface flake	no	Unit 3 - 4
	465	497			Plow Zone	0.078	Attica, white/green	Biface flake	no	Unit 3 - 5
	465	497			Plow Zone	0.049	Attica, white/green	Biface flake	no	Unit 3 - 6
	465	497			Plow Zone	0.016	Attica, blue/gray	Shatter	no	Unit 3 - 7
	465	497			Plow Zone	0.014	Attica, blue/gray	Shatter	no	Unit 3 - 8
	465	497			Plow Zone	0.017	Attica, blue/gray	Shatter	yes	Unit 3 - 9
	465	500			Plow Zone	0.042	Mercer	Biface flake	no	Unit 200 - 1
	465	500			Plow Zone	0.011	White	Biface flake	no	Unit 200 - 2
	465	500			Plow Zone	0.021	Mercer	Shatter	no	Unit 200 - 3
	465	500			Plow Zone	0.008	Attica, blue/gray	Shatter	no	Unit 200 - 4
	465	500			Plow Zone	0.02	Attica, blue/gray	Shatter	no	Unit 200 - 5
	465	500			Plow Zone	0.229	Attica, blue/gray	Biface flake	no	Unit 200 - 6
	465	500			Plow Zone	0.012	Cass Co.	Shatter	no	Unit 200 - 7
	465	500			Plow Zone	0.066	Cass Co.	Biface flake	no	Unit 200 - 8
	468	499			Plow Zone	0.017	Attica, white/green	Biface flake	no	Unit 31 - 1
	468	499			Plow Zone	0.017	Attica, white/green	Biface flake	no	Unit 31 - 2
	468	499			Plow Zone	0.078	Attica, white/green	Biface flake	no	Unit 31 - 3
	468	499			Plow Zone	0.198	Attica, blue/gray	Angular	no	Unit 31 - 4
	468	499			Plow Zone	0.047	Attica, white/green	Biface flake	no	Unit 31 - 5
	468	499			Plow Zone	0.242	Attica, white/green	Biface flake	no	Unit 31 - 6
	465	496			Plow Zone	3.299	Greywacke	Biface flake	no	Unit 4 - 1
	465	496			Plow Zone	0.086	White	Biface flake	no	Unit 4 - 2
	465	496			Plow Zone	0.077	Attica, white/green	Biface flake	no	Unit 4 - 3
	465	496			Plow Zone	0.095	Attica, white/green	Biface flake	no	Unit 4 - 4
	465	496			Plow Zone	0.019	Attica, white/green	Biface flake	no	Unit 4 - 5
	465	496			Plow Zone	0.06	Wyandott	Biface flake	no	Unit 4 - 6
	465	496			Plow Zone	0.008	Attica, blue/gray	Shatter	no	Unit 4 - 7
	465	496			Plow Zone	0.047	Attica, blue/gray	Biface flake	no	Unit 4 - 8
	465	496			Plow Zone	0.213	Attica, white/green	Biface flake	no	Unit 4 - 9
	465	495			Plow Zone	0.295	Marsh	Biface flake	yes	Unit 5 - 1
	465	495			Plow Zone	0.034	Attica, blue/gray	Biface flake	no	Unit 5 - 2
	465	495			Plow Zone	0.022	Attica, blue/gray	Biface flake	no	Unit 5 - 3
	465	495			Plow Zone	0.06	Attica, white/green	Biface flake	no	Unit 5 - 4
	465	495			Plow Zone	0.167	Attica, white/green	Biface flake	no	Unit 5 - 5
	465	495			Plow Zone	0.028	Attica, white/green	Biface flake	no	Unit 5 - 6
	465	495			Plow Zone	0.116	Attica, blue/gray	Biface flake	no	Unit 5 - 7
	465	495			Plow Zone	0.118	Attica, blue/gray	Biface flake	no	Unit 5 - 8
	465	495			Plow Zone	0.032	Attica, white/green	Shatter	no	Unit 5 - 9
	465	494			Plow Zone	3.37	Greywacke	Biface flake	no	Unit 6 - 1
	465	494			Plow Zone	0.599	Attica, white/green	Biface flake	no	Unit 6 - 2
	465	494			Plow Zone	0.53	Greywacke	Biface flake	no	Unit 6 - 3
	465	494			Plow Zone	0.024	Attica, white/green	Biface flake	no	Unit 6 - 4
	465	494			Plow Zone	0.063	Attica, white/green	Biface flake	no	Unit 6 - 5
	465	494			Plow Zone	0.038	Attica, blue/gray	Biface flake	no	Unit 6 - 6
	465	494			Plow Zone	0.044	Attica, blue/gray	Biface flake	no	Unit 6 - 7
	465	494			Plow Zone	0.177	Attica, blue/gray	Biface flake	yes	Unit 6 - 8
	465	493			Plow Zone	0.15	Wyandott	Shatter	no	Unit 7 - 1
	465	493			Plow Zone	0.6	Cass Co.	Biface flake	no	Unit 7 - 2
	465	493			Plow Zone	0.01	Attica, blue/gray	Biface flake	no	Unit 7 - 3
	465	493			Plow Zone	0.04	Attica, blue/gray	Biface flake	yes	Unit 7 - 4
	465	493			Plow Zone	0.06	Greywacke	Biface flake	no	Unit 7 - 5
	465	493			Plow Zone	0.013	Attica, white/green	Biface flake	no	Unit 7 - 6
	465	492			Plow Zone	0.199	Attica, white/green	Shatter	no	Unit 8 - 1
	465	492			Plow Zone	0.05	Attica, white/green	Biface flake	no	Unit 8 - 10
	465	492			Plow Zone	0.31	Cass Co.	Angular	no	Unit 8 - 2
	465	492			Plow Zone	1.7	Cass Co.	Biface flake	no	Unit 8 - 3
	465	492			Plow Zone	0.024	White	Biface flake	no	Unit 8 - 4
	465	492			Plow Zone	0.08	White, Ohio	Biface flake	no	Unit 8 - 5
	465	492			Plow Zone	0.29	Attica, white/green	Angular	no	Unit 8 - 6
	465	492			Plow Zone	0.12	Attica, white/green	Biface flake	no	Unit 8 - 7
	465	492			Plow Zone	0.093	Attica, white/green	Biface flake	no	Unit 8 - 8
	465	492			Plow Zone	0.05	Attica, white/green	Scraper retouch	no	Unit 8 - 9
	465	491			Plow Zone	0.82	Attica, white/green	Biface flake	no	Unit 9 - 1
	465	491			Plow Zone	0.031	Unknown, purple, black specks	Shatter	no	Unit 9 - 10
	465	491			Plow Zone	0.129	Attica, blue/gray	Biface flake	yes	Unit 9 - 11
	465	491			Plow Zone	0.045	Attica, white/green	Biface flake	no	Unit 9 - 12
	465	491			Plow Zone	0.123	Cass Co.	Biface flake	no	Unit 9 - 13
	465	491			Plow Zone	0.045	Attica, white/green	Biface flake	no	Unit 9 - 14
	465	491			Plow Zone	0.331	Cass Co.	Biface flake	no	Unit 9 - 15
	465	491			Plow Zone	0.158	White	Biface flake	no	Unit 9 - 2
	465	491			Plow Zone	0.186	Cass Co.	Biface flake	no	Unit 9 - 3
	465	491			Plow Zone	0.079	Unknown, Purple	Biface flake	no	Unit 9 - 4
	465	491			Plow Zone	0.008	Unknown, gray	Shatter	no	Unit 9 - 5
	465	491			Plow Zone	0.04	White	Biface flake	no	Unit 9 - 6
	465	491			Plow Zone	0.01	White	Biface flake	no	Unit 9 - 7
	465	491			Plow Zone	0.01	Attica, white/green	Shatter	no	Unit 9 - 8
	465	491			Plow Zone	0.008	Attica, white/green	Shatter	no	Unit 9 - 9
